# Supplementary material for: 1,5-Bis(4-meth­oxy­benzyl­idene)thio­carbonohydrazide methanol monosolvate
Source: Acta Crystallogr Sect E Struct Rep Online. 2011 Jul 23;67(Pt 8):o2133. doi: 10.1107/S1600536811029035 (PMC3213573; doi:10.1107/S1600536811029035)
Supplement: Supplementary file 1 [file e-67-o2133-sup1.cif]

##############################################################################
#                                                                            #
# This CIF contains the data in a paper accepted for publication in          #
# Acta Crystallographica Section E. It conforms to the requirements of       #
# Notes for Authors for Acta Crystallographica Section E, and has been       #
# peer reviewed under the auspices of the IUCr Commission on Journals.       #
#                                                                            #
# Full details of the Crystallographic Information File format               #
# are given in the paper "The Crystallographic Information File (CIF):       #
# a New Standard Archive File for Crystallography" by S. R. Hall, F. H.      #
# Allen and I. D. Brown [Acta Cryst. (1991), A47, 655-685].                  #
#                                                                            #
# The current version of the core CIF dictionary is obtainable from          #
# ftp://ftp.iucr.org/pub/cif_core.dic.                                       #
#                                                                            #
# Software is freely available for graphical display of the structure(s)     #
# in this CIF. For information consult the CIF software page                 #
# http://www.iucr.org/resources/cif/software.                                #
#                                                                            #
# This file may be used for bona fide research purposes within the           #
# scientific community so long as proper attribution is given to the journal # 
# article from which it was obtained.                                        #
#                                                                            #
##############################################################################
data_I
_audit_creation_method     SHELXL-97
_chemical_name_systematic
;
1,5-Bis(4-methoxybenzylidene)thiocarbonohydrazide methanol monosolvate
;
_chemical_name_common     ?
_chemical_formula_moiety     'C17 H18 N4 O2 S, C H4 O'
_chemical_formula_sum     'C18 H22 N4 O3 S'
_chemical_formula_iupac     'C17 H18 N4 O2 S, C H4 O'
_chemical_formula_weight     374.46
_chemical_melting_point     ?
_symmetry_cell_setting     triclinic
_symmetry_space_group_name_H-M     'P -1'
loop_
    _symmetry_equiv_pos_as_xyz
    'x, y, z'
    '-x, -y, -z'
_cell_length_a     8.8021(6)
_cell_length_b     9.9949(10)
_cell_length_c     11.5902(13)
_cell_angle_alpha     83.1320(10)
_cell_angle_beta     84.179(2)
_cell_angle_gamma     70.5050(10)
_cell_volume     952.24(16)
_cell_formula_units_Z     2
_cell_measurement_reflns_used     1379
_cell_measurement_theta_min     2.675
_cell_measurement_theta_max     25.174
_cell_measurement_temperature     298(2)
_exptl_crystal_description     block
_exptl_crystal_colour     red
_exptl_crystal_size_max     0.42
_exptl_crystal_size_mid     0.39
_exptl_crystal_size_min     0.32
_exptl_crystal_density_diffrn     1.306
_exptl_crystal_density_meas     ?
_exptl_crystal_density_method     'not measured'
_exptl_crystal_F_000     396
_exptl_absorpt_coefficient_mu     0.195
_exptl_absorpt_correction_type     multi-scan
_exptl_absorpt_process_details     '(SADABS; Sheldrick, 1996)'
_exptl_absorpt_correction_T_min     0.9226
_exptl_absorpt_correction_T_max     0.9402
_exptl_special_details
;
;
_diffrn_ambient_temperature     298(2)
_diffrn_radiation_type     MoK\a
_diffrn_radiation_wavelength     0.71073
_diffrn_radiation_source     'fine-focus sealed tube'
_diffrn_radiation_monochromator     graphite
_diffrn_measurement_device_type     'Bruker SMART APEX CCD area-detector'
_diffrn_measurement_method     'phi and omega scans'
_diffrn_detector_area_resol_mean     ?
_diffrn_reflns_number     4936
_diffrn_reflns_av_R_equivalents     0.0233
_diffrn_reflns_av_sigmaI/netI     0.0583
_diffrn_reflns_theta_min     2.67
_diffrn_reflns_theta_max     25.02
_diffrn_reflns_theta_full     25.02
_diffrn_measured_fraction_theta_max     0.982
_diffrn_measured_fraction_theta_full     0.982
_diffrn_reflns_limit_h_min     -7
_diffrn_reflns_limit_h_max     10
_diffrn_reflns_limit_k_min     -11
_diffrn_reflns_limit_k_max     11
_diffrn_reflns_limit_l_min     -13
_diffrn_reflns_limit_l_max     12
_diffrn_standards_number     ?
_diffrn_standards_interval_count     ?
_diffrn_standards_interval_time     ?
_diffrn_standards_decay_%     ?
_refine_special_details
;
Refinement of <i>F</i>^2^ against ALL reflections. The weighted <i>R</i>-factor
<i>wR</i> and goodness of fit <i>S</i> are based on <i>F</i>^2^, conventional
<i>R</i>-factors <i>R</i> are based on <i>F</i>, with <i>F</i> set to zero for
negative <i>F</i>^2^. The threshold expression of <i>F</i>^2^ >
\s(<i>F</i>^2^) is used only for calculating <i>R</i>-factors(gt) <i>etc</i>.
and is not relevant to the choice of reflections for refinement.
<i>R</i>-factors based on <i>F</i>^2^ are statistically about twice as large
as those based on <i>F</i>, and <i>R</i>- factors based on ALL data will be
even larger.
;
_reflns_number_total     3302
_reflns_number_gt     1934
_reflns_threshold_expression     I>2sigma(I)
_refine_ls_structure_factor_coef     Fsqd
_refine_ls_matrix_type     full
_refine_ls_R_factor_all     0.0959
_refine_ls_R_factor_gt     0.0468
_refine_ls_wR_factor_gt     0.1063
_refine_ls_wR_factor_ref     0.1373
_refine_ls_goodness_of_fit_ref     1.006
_refine_ls_restrained_S_all     1.006
_refine_ls_number_reflns     3302
_refine_ls_number_parameters     239
_refine_ls_number_restraints     0
_refine_ls_hydrogen_treatment     constr
_refine_ls_weighting_scheme     calc
_refine_ls_weighting_details
         'calc w=1/[\s^2^(Fo^2^)+(0.0585P)^2^+0.1975P] where P=(Fo^2^+2Fc^2^)/3'
_atom_sites_solution_hydrogens     geom
_atom_sites_solution_primary     direct
_atom_sites_solution_secondary     difmap
_refine_ls_shift/su_max     0.000
_refine_ls_shift/su_mean     0.000
_refine_diff_density_max     0.214
_refine_diff_density_min     -0.184
_refine_ls_extinction_method     none
_refine_ls_extinction_coef     ?
loop_
    _atom_type_symbol
    _atom_type_description
    _atom_type_scat_dispersion_real
    _atom_type_scat_dispersion_imag
    _atom_type_scat_source
    'C' 'C' 0.0033 0.0016
                         'International Tables Vol C Tables 4.2.6.8 and 6.1.1.4'
    'H' 'H' 0.0000 0.0000
                         'International Tables Vol C Tables 4.2.6.8 and 6.1.1.4'
    'N' 'N' 0.0061 0.0033
                         'International Tables Vol C Tables 4.2.6.8 and 6.1.1.4'
    'O' 'O' 0.0106 0.0060
                         'International Tables Vol C Tables 4.2.6.8 and 6.1.1.4'
    'S' 'S' 0.1246 0.1234
                         'International Tables Vol C Tables 4.2.6.8 and 6.1.1.4'
_computing_data_collection     'SMART (Bruker, 2007)'
_computing_cell_refinement     'SAINT (Bruker, 2007)'
_computing_data_reduction     'SAINT (Bruker, 2007)'
_computing_structure_solution     'SHELXS97 (Sheldrick, 2008)'
_computing_structure_refinement     'SHELXL97 (Sheldrick, 2008)'
_computing_molecular_graphics     'SHELXTL (Sheldrick, 2008)'
_computing_publication_material     'SHELXTL (Sheldrick, 2008)'
loop_
    _atom_site_type_symbol
    _atom_site_label
    _atom_site_fract_x
    _atom_site_fract_y
    _atom_site_fract_z
    _atom_site_U_iso_or_equiv
    _atom_site_adp_type
    _atom_site_calc_flag
    _atom_site_refinement_flags
    _atom_site_occupancy
    _atom_site_symmetry_multiplicity
    _atom_site_disorder_assembly
    _atom_site_disorder_group
    S S1 0.63183(11) 0.63686(9) -0.08592(7) 0.0604(3) Uani d . 1 1 . .
    N N1 0.6991(3) 0.8790(2) -0.00620(19) 0.0435(6) Uani d . 1 1 . .
    N N2 0.6220(3) 0.8089(2) 0.07669(19) 0.0445(6) Uani d . 1 1 . .
    H H2 0.5951 0.8368 0.1454 0.053 Uiso calc R 1 1 . .
    N N3 0.5206(3) 0.6273(2) 0.1308(2) 0.0487(7) Uani d . 1 1 . .
    H H3 0.5021 0.5523 0.1154 0.058 Uiso calc R 1 1 . .
    N N4 0.4772(3) 0.6718(2) 0.2409(2) 0.0458(6) Uani d . 1 1 . .
    O O1 1.0808(3) 1.2665(2) -0.28491(19) 0.0653(7) Uani d . 1 1 . .
    O O2 0.1682(3) 0.6793(2) 0.76724(19) 0.0688(7) Uani d . 1 1 . .
    C C1 0.5902(3) 0.6955(3) 0.0468(2) 0.0424(7) Uani d . 1 1 . .
    C C2 0.7256(3) 0.9876(3) 0.0215(2) 0.0412(7) Uani d . 1 1 . .
    H H2A 0.6890 1.0203 0.0944 0.049 Uiso calc R 1 1 . .
    C C3 0.8135(3) 1.0612(3) -0.0612(2) 0.0388(7) Uani d . 1 1 . .
    C C4 0.8918(4) 1.0014(3) -0.1615(2) 0.0471(8) Uani d . 1 1 . .
    H H4A 0.8839 0.9150 -0.1773 0.057 Uiso calc R 1 1 . .
    C C5 0.9813(4) 1.0662(3) -0.2389(3) 0.0522(8) Uani d . 1 1 . .
    H H5 1.0332 1.0239 -0.3057 0.063 Uiso calc R 1 1 . .
    C C6 0.9927(4) 1.1946(3) -0.2158(3) 0.0463(8) Uani d . 1 1 . .
    C C7 0.9135(3) 1.2564(3) -0.1173(3) 0.0473(8) Uani d . 1 1 . .
    H H7 0.9189 1.3442 -0.1029 0.057 Uiso calc R 1 1 . .
    C C8 0.8264(3) 1.1902(3) -0.0399(2) 0.0439(7) Uani d . 1 1 . .
    H H8 0.7757 1.2323 0.0272 0.053 Uiso calc R 1 1 . .
    C C9 1.1754(5) 1.1998(4) -0.3814(3) 0.0838(12) Uani d . 1 1 . .
    H H9A 1.1057 1.1927 -0.4373 0.126 Uiso calc R 1 1 . .
    H H9B 1.2437 1.1062 -0.3555 0.126 Uiso calc R 1 1 . .
    H H9C 1.2410 1.2554 -0.4168 0.126 Uiso calc R 1 1 . .
    C C10 0.3907(4) 0.6071(3) 0.3027(3) 0.0501(8) Uani d . 1 1 . .
    H H10 0.3638 0.5391 0.2686 0.060 Uiso calc R 1 1 . .
    C C11 0.3309(4) 0.6312(3) 0.4222(2) 0.0458(8) Uani d . 1 1 . .
    C C12 0.3712(4) 0.7200(3) 0.4869(3) 0.0589(9) Uani d . 1 1 . .
    H H12 0.4377 0.7710 0.4525 0.071 Uiso calc R 1 1 . .
    C C13 0.3152(4) 0.7345(3) 0.6009(3) 0.0639(10) Uani d . 1 1 . .
    H H13 0.3445 0.7943 0.6433 0.077 Uiso calc R 1 1 . .
    C C14 0.2149(4) 0.6601(3) 0.6531(3) 0.0498(8) Uani d . 1 1 . .
    C C15 0.1720(4) 0.5731(3) 0.5907(3) 0.0540(8) Uani d . 1 1 . .
    H H15 0.1037 0.5236 0.6248 0.065 Uiso calc R 1 1 . .
    C C16 0.2307(4) 0.5589(3) 0.4766(3) 0.0573(9) Uani d . 1 1 . .
    H H16 0.2017 0.4984 0.4347 0.069 Uiso calc R 1 1 . .
    C C17 0.0688(5) 0.6007(4) 0.8248(3) 0.0738(11) Uani d . 1 1 . .
    H H17A 0.1258 0.5005 0.8237 0.111 Uiso calc R 1 1 . .
    H H17B -0.0289 0.6249 0.7854 0.111 Uiso calc R 1 1 . .
    H H17C 0.0429 0.6239 0.9040 0.111 Uiso calc R 1 1 . .
    O O3 0.5382(3) 0.9498(3) -0.2485(2) 0.0849(8) Uani d . 1 1 . .
    H H3A 0.5673 0.8888 -0.1940 0.127 Uiso calc R 1 1 . .
    C C18 0.6365(5) 0.9076(5) -0.3470(3) 0.0884(13) Uani d . 1 1 . .
    H H18A 0.5743 0.9401 -0.4144 0.133 Uiso calc R 1 1 . .
    H H18B 0.6812 0.8055 -0.3413 0.133 Uiso calc R 1 1 . .
    H H18C 0.7224 0.9477 -0.3540 0.133 Uiso calc R 1 1 . .
loop_
    _atom_site_aniso_label
    _atom_site_aniso_U_11
    _atom_site_aniso_U_22
    _atom_site_aniso_U_33
    _atom_site_aniso_U_12
    _atom_site_aniso_U_13
    _atom_site_aniso_U_23
    S1 0.0755(7) 0.0533(5) 0.0593(5) -0.0349(5) 0.0242(5) -0.0148(4)
    N1 0.0458(15) 0.0437(14) 0.0427(14) -0.0205(12) 0.0033(12) 0.0020(11)
    N2 0.0531(16) 0.0473(14) 0.0359(13) -0.0236(13) 0.0047(12) -0.0001(11)
    N3 0.0550(16) 0.0413(14) 0.0514(15) -0.0228(13) 0.0114(13) -0.0019(12)
    N4 0.0468(16) 0.0451(14) 0.0437(15) -0.0162(13) 0.0036(12) 0.0016(12)
    O1 0.0743(16) 0.0593(14) 0.0680(15) -0.0371(13) 0.0204(13) -0.0045(12)
    O2 0.0862(18) 0.0785(16) 0.0553(14) -0.0468(14) 0.0218(13) -0.0227(12)
    C1 0.0329(17) 0.0382(16) 0.0516(18) -0.0106(14) 0.0059(14) 0.0037(14)
    C2 0.0401(18) 0.0455(17) 0.0389(16) -0.0152(14) -0.0007(14) -0.0048(13)
    C3 0.0348(16) 0.0412(16) 0.0418(16) -0.0138(13) -0.0008(13) -0.0056(13)
    C4 0.0506(19) 0.0429(17) 0.0529(19) -0.0220(15) 0.0043(16) -0.0104(15)
    C5 0.059(2) 0.0518(19) 0.0490(18) -0.0235(17) 0.0127(16) -0.0134(15)
    C6 0.0450(19) 0.0436(18) 0.0522(19) -0.0202(15) -0.0008(15) 0.0028(15)
    C7 0.0495(19) 0.0382(17) 0.0580(19) -0.0193(15) 0.0007(16) -0.0082(15)
    C8 0.0434(18) 0.0430(17) 0.0474(18) -0.0158(15) 0.0011(15) -0.0109(14)
    C9 0.087(3) 0.075(3) 0.084(3) -0.033(2) 0.040(2) -0.004(2)
    C10 0.056(2) 0.0481(18) 0.0496(19) -0.0248(16) -0.0010(16) 0.0049(15)
    C11 0.0470(19) 0.0447(17) 0.0461(18) -0.0194(15) 0.0039(15) 0.0011(14)
    C12 0.067(2) 0.054(2) 0.065(2) -0.0360(18) 0.0159(19) -0.0095(17)
    C13 0.077(3) 0.060(2) 0.068(2) -0.041(2) 0.014(2) -0.0211(17)
    C14 0.053(2) 0.0495(18) 0.0498(19) -0.0210(16) 0.0049(16) -0.0088(15)
    C15 0.060(2) 0.063(2) 0.0486(19) -0.0372(18) 0.0078(16) -0.0024(16)
    C16 0.074(2) 0.063(2) 0.049(2) -0.0430(19) 0.0036(18) -0.0061(16)
    C17 0.089(3) 0.092(3) 0.052(2) -0.049(2) 0.019(2) -0.0131(19)
    O3 0.095(2) 0.0784(18) 0.0610(16) -0.0093(15) 0.0104(15) 0.0029(13)
    C18 0.091(3) 0.115(3) 0.062(2) -0.040(3) 0.002(2) -0.003(2)
_geom_special_details
;
All e.s.d.'s (except the e.s.d. in the dihedral angle between two l.s. planes)
are estimated using the full covariance matrix. The cell e.s.d.'s are taken
into account individually in the estimation of e.s.d.'s in distances, angles
and torsion angles; correlations between e.s.d.'s in cell parameters are only
used when they are defined by crystal symmetry. An approximate (isotropic)
treatment of cell e.s.d.'s is used for estimating e.s.d.'s involving l.s.
planes.
;
loop_
    _geom_bond_atom_site_label_1
    _geom_bond_atom_site_label_2
    _geom_bond_site_symmetry_2
    _geom_bond_distance
    _geom_bond_publ_flag
    S1 C1 . 1.673(3) ?
    N1 C2 . 1.267(3) ?
    N1 N2 . 1.377(3) ?
    N2 C1 . 1.346(3) ?
    N2 H2 . 0.8600 ?
    N3 C1 . 1.337(3) ?
    N3 N4 . 1.377(3) ?
    N3 H3 . 0.8600 ?
    N4 C10 . 1.272(3) ?
    O1 C6 . 1.367(3) ?
    O1 C9 . 1.417(4) ?
    O2 C14 . 1.362(3) ?
    O2 C17 . 1.429(4) ?
    C2 C3 . 1.455(4) ?
    C2 H2A . 0.9300 ?
    C3 C4 . 1.383(4) ?
    C3 C8 . 1.384(4) ?
    C4 C5 . 1.379(4) ?
    C4 H4A . 0.9300 ?
    C5 C6 . 1.379(4) ?
    C5 H5 . 0.9300 ?
    C6 C7 . 1.375(4) ?
    C7 C8 . 1.374(4) ?
    C7 H7 . 0.9300 ?
    C8 H8 . 0.9300 ?
    C9 H9A . 0.9600 ?
    C9 H9B . 0.9600 ?
    C9 H9C . 0.9600 ?
    C10 C11 . 1.449(4) ?
    C10 H10 . 0.9300 ?
    C11 C12 . 1.378(4) ?
    C11 C16 . 1.379(4) ?
    C12 C13 . 1.369(4) ?
    C12 H12 . 0.9300 ?
    C13 C14 . 1.385(4) ?
    C13 H13 . 0.9300 ?
    C14 C15 . 1.359(4) ?
    C15 C16 . 1.376(4) ?
    C15 H15 . 0.9300 ?
    C16 H16 . 0.9300 ?
    C17 H17A . 0.9600 ?
    C17 H17B . 0.9600 ?
    C17 H17C . 0.9600 ?
    O3 C18 . 1.380(4) ?
    O3 H3A . 0.8200 ?
    C18 H18A . 0.9600 ?
    C18 H18B . 0.9600 ?
    C18 H18C . 0.9600 ?
loop_
    _geom_angle_atom_site_label_1
    _geom_angle_atom_site_label_2
    _geom_angle_atom_site_label_3
    _geom_angle_site_symmetry_1
    _geom_angle_site_symmetry_3
    _geom_angle
    _geom_angle_publ_flag
    C2 N1 N2 . . 117.7(2) ?
    C1 N2 N1 . . 117.9(2) ?
    C1 N2 H2 . . 121.0 ?
    N1 N2 H2 . . 121.0 ?
    C1 N3 N4 . . 122.9(2) ?
    C1 N3 H3 . . 118.5 ?
    N4 N3 H3 . . 118.5 ?
    C10 N4 N3 . . 113.5(3) ?
    C6 O1 C9 . . 117.8(2) ?
    C14 O2 C17 . . 117.2(2) ?
    N3 C1 N2 . . 116.1(3) ?
    N3 C1 S1 . . 119.4(2) ?
    N2 C1 S1 . . 124.5(2) ?
    N1 C2 C3 . . 119.8(3) ?
    N1 C2 H2A . . 120.1 ?
    C3 C2 H2A . . 120.1 ?
    C4 C3 C8 . . 118.0(3) ?
    C4 C3 C2 . . 120.8(3) ?
    C8 C3 C2 . . 121.2(3) ?
    C5 C4 C3 . . 121.9(3) ?
    C5 C4 H4A . . 119.0 ?
    C3 C4 H4A . . 119.0 ?
    C6 C5 C4 . . 119.1(3) ?
    C6 C5 H5 . . 120.4 ?
    C4 C5 H5 . . 120.4 ?
    O1 C6 C7 . . 116.3(3) ?
    O1 C6 C5 . . 124.1(3) ?
    C7 C6 C5 . . 119.6(3) ?
    C8 C7 C6 . . 120.9(3) ?
    C8 C7 H7 . . 119.6 ?
    C6 C7 H7 . . 119.6 ?
    C7 C8 C3 . . 120.5(3) ?
    C7 C8 H8 . . 119.8 ?
    C3 C8 H8 . . 119.8 ?
    O1 C9 H9A . . 109.5 ?
    O1 C9 H9B . . 109.5 ?
    H9A C9 H9B . . 109.5 ?
    O1 C9 H9C . . 109.5 ?
    H9A C9 H9C . . 109.5 ?
    H9B C9 H9C . . 109.5 ?
    N4 C10 C11 . . 125.0(3) ?
    N4 C10 H10 . . 117.5 ?
    C11 C10 H10 . . 117.5 ?
    C12 C11 C16 . . 117.2(3) ?
    C12 C11 C10 . . 124.0(3) ?
    C16 C11 C10 . . 118.7(3) ?
    C13 C12 C11 . . 121.2(3) ?
    C13 C12 H12 . . 119.4 ?
    C11 C12 H12 . . 119.4 ?
    C12 C13 C14 . . 120.1(3) ?
    C12 C13 H13 . . 120.0 ?
    C14 C13 H13 . . 120.0 ?
    C15 C14 O2 . . 124.4(3) ?
    C15 C14 C13 . . 119.8(3) ?
    O2 C14 C13 . . 115.7(3) ?
    C14 C15 C16 . . 119.2(3) ?
    C14 C15 H15 . . 120.4 ?
    C16 C15 H15 . . 120.4 ?
    C15 C16 C11 . . 122.4(3) ?
    C15 C16 H16 . . 118.8 ?
    C11 C16 H16 . . 118.8 ?
    O2 C17 H17A . . 109.5 ?
    O2 C17 H17B . . 109.5 ?
    H17A C17 H17B . . 109.5 ?
    O2 C17 H17C . . 109.5 ?
    H17A C17 H17C . . 109.5 ?
    H17B C17 H17C . . 109.5 ?
    C18 O3 H3A . . 109.5 ?
    O3 C18 H18A . . 109.5 ?
    O3 C18 H18B . . 109.5 ?
    H18A C18 H18B . . 109.5 ?
    O3 C18 H18C . . 109.5 ?
    H18A C18 H18C . . 109.5 ?
    H18B C18 H18C . . 109.5 ?
loop_
    _geom_hbond_atom_site_label_D
    _geom_hbond_atom_site_label_H
    _geom_hbond_atom_site_label_A
    _geom_hbond_site_symmetry_A
    _geom_hbond_distance_DH
    _geom_hbond_distance_HA
    _geom_hbond_distance_DA
    _geom_hbond_angle_DHA
    O3 H3A N1 . 0.82 2.55 3.171(3) 134.1
    O3 H3A S1 . 0.82 2.58 3.346(3) 155.6
    N2 H2 O3 2_675 0.86 2.45 3.174(3) 142.2
    N3 H3 S1 2_665 0.86 2.61 3.446(3) 164.9
    C2 H2A O3 2_675 0.93 2.51 3.300(4) 143.4
data_global
_journal_date_recd_electronic     2011-06-27
_journal_date_accepted     2011-07-19
_journal_name_full     'Acta Crystallographica, Section E'
_journal_year     2011
_journal_volume     67
_journal_issue      8
_journal_page_first     o2133
_journal_page_last     o2133
_journal_paper_category     QO
_journal_coeditor_code     CV5128
_publ_contact_author_name     'Xinyu Zhao'
_publ_contact_author_address
;
School of Petrochemical Engineering,
Shenyang University of Technology,
Liaoyang 111003, People's Republic of China
;
_publ_contact_author_email     xyzhaosut@163.com
_publ_contact_author_fax     '86 419 5319252'
_publ_contact_author_phone     '86 419 5319252'
_publ_section_title
;
1,5-Bis(4-methoxybenzylidene)thiocarbonohydrazide methanol monosolvate
;
loop_
    _publ_author_name
    _publ_author_address
    'Xinyu Zhao'
;
School of Petrochemical Engineering,
Shenyang University of Technology,
Liaoyang 111003, People's Republic of China
;
