# Supplementary material for: 1,5-Bis(4-meth­oxy­benzyl­idene)thio­carbonohydrazide methanol monosolvate
Source: Acta Crystallogr Sect E Struct Rep Online. 2011 Jul 23;67(Pt 8):o2133. doi: 10.1107/S1600536811029035 (PMC3213573; doi:10.1107/S1600536811029035)
Supplement: Supplementary file 2 [file e-67-o2133-Isup2.hkl]

# 
# h,k,l, Fc-squared, Fo-squared, sigma(Fo-squared) and status flag 
# 
data_I
_shelx_title ' 110130b in P-1' 
_shelx_refln_list_code          4 
_shelx_F_calc_maximum      175.22 
_exptl_crystal_F_000       396.00 
_reflns_d_resolution_high  0.8403 
 
loop_ 
 _symmetry_equiv_pos_as_xyz 
 'x, y, z' 
 '-x, -y, -z' 
 
_cell_length_a     8.8021 
_cell_length_b     9.9949 
_cell_length_c    11.5902 
_cell_angle_alpha  83.132 
_cell_angle_beta   84.179 
_cell_angle_gamma  70.505 
 
_shelx_F_squared_multiplier     1.000 
 
loop_ 
 _refln_index_h 
 _refln_index_k 
 _refln_index_l 
 _refln_F_squared_calc 
 _refln_F_squared_meas 
 _refln_F_squared_sigma 
 _refln_observed_status 
   2   0   0        2.34        0.78      2.03 o 
   3   0   0       38.88       32.31      1.93 o 
   4   0   0      484.65      443.33     13.32 o 
   5   0   0       92.75       93.07      6.02 o 
   6   0   0      119.22      105.06      7.02 o 
   7   0   0       84.69       76.62      6.61 o 
   8   0   0        3.97        1.68      4.00 o 
   9   0   0       16.58       14.68      7.98 o 
  -8   1   0        0.00        5.56      5.31 o 
  -7   1   0        2.30        1.43      4.38 o 
  -6   1   0        0.50       -2.97      2.45 o 
  -5   1   0       38.56       38.49      3.82 o 
  -4   1   0      290.03      293.80     11.01 o 
  -3   1   0      607.03      614.70     16.67 o 
  -2   1   0     1619.81     1678.69     36.42 o 
  -1   1   0       20.37       23.78      2.08 o 
   1   1   0     1310.67     1347.73     20.33 o 
   2   1   0     1986.37     2143.44     44.36 o 
   3   1   0      150.11      139.58      5.65 o 
   4   1   0       35.10       40.36      3.54 o 
   5   1   0       47.04       49.64      4.41 o 
   6   1   0        0.10       -0.25      2.83 o 
   7   1   0      522.52      493.81     17.20 o 
   8   1   0       16.86       18.05      4.17 o 
   9   1   0        0.12       -7.05      5.37 o 
  10   1   0        8.64       14.22      7.85 o 
  -7   2   0       26.11       43.19      5.80 o 
  -6   2   0       35.85       58.53      9.45 o 
  -5   2   0        7.96        9.38      4.22 o 
  -4   2   0      239.43      217.04      9.87 o 
  -3   2   0      170.76      160.13      7.58 o 
  -2   2   0       29.51       34.15      3.35 o 
  -1   2   0     2164.36     2211.94     32.23 o 
   0   2   0     1137.42     1230.64     18.55 o 
   1   2   0     2726.69     2899.64     42.63 o 
   2   2   0       88.15      102.48      5.04 o 
   3   2   0        8.57        7.35      1.59 o 
   4   2   0      459.33      440.15     12.34 o 
   5   2   0       63.17       53.89      4.47 o 
   6   2   0       17.85       21.72      3.49 o 
   7   2   0        6.97        8.57      3.29 o 
   8   2   0        6.20        4.97      3.55 o 
   9   2   0       16.92       18.84      7.23 o 
  10   2   0        3.87       -6.08      4.87 o 
  -7   3   0       17.35       30.65      7.03 o 
  -5   3   0       36.23       49.02      7.36 o 
  -4   3   0        1.97       -0.37      2.86 o 
  -3   3   0        4.96        3.23      3.10 o 
  -2   3   0      269.14      267.40      9.03 o 
  -1   3   0      596.31      610.89     17.29 o 
   0   3   0     4125.10     4439.04     52.02 o 
   1   3   0     1044.40     1057.98     24.28 o 
   2   3   0     3566.92     3924.00     57.92 o 
   3   3   0       36.17       29.91      2.47 o 
   4   3   0      257.54      274.62      7.51 o 
   5   3   0        1.55        1.10      1.98 o 
   6   3   0       93.83      102.83      5.26 o 
   7   3   0      117.58      120.10      6.13 o 
   8   3   0       57.64       71.49      6.60 o 
   9   3   0       25.46       21.24      7.45 o 
  10   3   0        5.38        0.78      5.71 o 
  -7   4   0        0.46        1.23      8.21 o 
  -6   4   0       73.60       87.24     10.77 o 
  -5   4   0        5.43        1.09      4.10 o 
  -4   4   0        6.44        3.82      4.10 o 
  -3   4   0        1.89        1.62      2.34 o 
  -2   4   0       36.82       33.32      3.03 o 
  -1   4   0      978.34      964.70     16.93 o 
   0   4   0      216.52      205.65      4.41 o 
   1   4   0     1259.00     1415.32     23.20 o 
   2   4   0       76.71       74.48      3.36 o 
   3   4   0      443.45      441.06      9.86 o 
   4   4   0        0.03        0.01      1.59 o 
   5   4   0      463.50      464.38     16.25 o 
   6   4   0      190.76      182.61      7.22 o 
   7   4   0      203.76      208.63      8.32 o 
   8   4   0       33.93       39.97      6.44 o 
   9   4   0       14.24        9.03      6.86 o 
  10   4   0        0.55        0.00      5.43 o 
  -7   5   0        0.63       -0.40      6.43 o 
  -6   5   0        4.04       -5.15      5.43 o 
  -5   5   0       47.49       63.21      9.41 o 
  -4   5   0       29.08       23.69      5.84 o 
  -3   5   0        0.64       -3.06      2.04 o 
  -2   5   0       92.84       78.36      4.13 o 
  -1   5   0       91.39       95.50      4.39 o 
   0   5   0      231.69      241.27      5.29 o 
   1   5   0      411.78      453.87     10.02 o 
   2   5   0      294.10      291.83     12.29 o 
   3   5   0       47.23       44.09      3.11 o 
   4   5   0        1.20        1.71      1.81 o 
   5   5   0       41.43       45.66      4.64 o 
   6   5   0      204.86      213.66      7.99 o 
   7   5   0       24.23       24.54      7.09 o 
   8   5   0       50.32       51.37      6.74 o 
   9   5   0        0.04       -1.96      5.81 o 
  10   5   0       11.98       12.51      7.95 o 
  -6   6   0        0.68       -5.03      5.65 o 
  -5   6   0        0.00       -6.92      5.34 o 
  -4   6   0        4.40        1.58      4.66 o 
  -3   6   0        0.18       -1.15      4.87 o 
  -2   6   0      118.74      115.03      5.31 o 
  -1   6   0       18.97       20.28      9.66 o 
   0   6   0       24.58       22.29      2.38 o 
   1   6   0      295.81      253.32      7.29 o 
   2   6   0      103.27       99.93      4.56 o 
   3   6   0      164.52      168.91      6.41 o 
   4   6   0       80.25       77.81      4.43 o 
   5   6   0      176.05      175.04      6.98 o 
   6   6   0        0.76       -0.28      2.98 o 
   7   6   0       57.39       78.50     11.64 o 
   8   6   0      162.83      164.61      8.33 o 
   9   6   0      116.68      108.78     11.18 o 
  10   6   0       33.74       31.05      9.84 o 
  -5   7   0       21.73       17.04      8.04 o 
  -4   7   0        2.72        3.38      5.93 o 
  -3   7   0       15.61        1.68      5.53 o 
  -2   7   0      108.65       96.30      8.69 o 
  -1   7   0       17.89        8.72      4.91 o 
   0   7   0      122.61      117.94      5.58 o 
   1   7   0      178.53      161.13     10.15 o 
   2   7   0       12.83       12.89      2.91 o 
   3   7   0      132.66      135.29      5.95 o 
   4   7   0       29.26       17.17      3.77 o 
   5   7   0      244.23      246.37     12.12 o 
   6   7   0      276.76      269.49      9.76 o 
   7   7   0      259.95      255.15      9.96 o 
   8   7   0       70.39       92.28     12.59 o 
   9   7   0        5.99        6.30      6.46 o 
  -4   8   0       22.73       27.63      8.79 o 
  -3   8   0       22.30       32.44      8.88 o 
  -2   8   0        7.37        6.02      5.22 o 
  -1   8   0       46.36       44.43      8.72 o 
   0   8   0        3.79        7.98      4.56 o 
   1   8   0        6.70        0.12      4.32 o 
   2   8   0      112.21      103.04      8.48 o 
   3   8   0      545.43      574.00     21.64 o 
   4   8   0       39.09       55.88      8.35 o 
   5   8   0     1154.30     1201.43     24.66 o 
   6   8   0        1.09       -4.90      3.27 o 
   7   8   0      108.90      110.86      7.00 o 
   8   8   0       10.34        9.55      4.54 o 
   9   8   0       12.15        3.29      6.80 o 
  -3   9   0        7.03        6.30      7.61 o 
  -2   9   0       14.26       14.78      7.05 o 
  -1   9   0       21.24       18.53      7.11 o 
   0   9   0        6.68       -1.68      5.22 o 
   1   9   0       11.52        7.73      5.56 o 
   2   9   0       53.68       49.11      9.41 o 
   3   9   0       71.20       56.75      9.53 o 
   4   9   0       75.55       76.81      8.32 o 
   5   9   0        0.31       -2.36      4.59 o 
   6   9   0       19.22       20.74      7.23 o 
   7   9   0        0.38       -2.42      5.25 o 
   8   9   0        1.15       -5.56      5.84 o 
  -2  10   0        0.11       -2.45      6.95 o 
  -1  10   0        1.85       -4.50      5.25 o 
   0  10   0        0.10        0.25      5.77 o 
   1  10   0        1.03        1.40      5.46 o 
   2  10   0        3.20        1.21      5.59 o 
   3  10   0       22.41       20.65      7.67 o 
   4  10   0       69.52       79.51     11.30 o 
   5  10   0        2.86        2.08      5.12 o 
   6  10   0        7.58        6.27      6.05 o 
   7  10   0       35.06       34.83      8.63 o 
   8  10   0       13.58       15.49      8.69 o 
   0  11   0       53.68       58.09     11.15 o 
   1  11   0       35.80       33.53      9.34 o 
   2  11   0        4.40        3.14      5.53 o 
   3  11   0       90.64      110.89     11.49 o 
   4  11   0       22.20       34.46      9.28 o 
   5  11   0        9.81        9.16      6.46 o 
   6  11   0        4.06        6.92      6.05 o 
  -6 -11   1        7.70        4.59      6.08 o 
  -5 -11   1       49.04       67.15     10.77 o 
  -4 -11   1       16.71       17.17      7.79 o 
  -3 -11   1        5.70       -1.61      5.59 o 
  -2 -11   1       50.92       48.62     10.34 o 
  -1 -11   1        0.78        7.17      6.92 o 
   0 -11   1        0.36       -1.46      6.30 o 
  -7 -10   1        1.19       -2.55      5.71 o 
  -6 -10   1        0.77        1.68      5.43 o 
  -5 -10   1       18.67       32.50      8.35 o 
  -4 -10   1       59.81       75.01     10.93 o 
  -3 -10   1        3.83       -4.32      5.37 o 
  -2 -10   1       60.04       65.51     10.65 o 
  -1 -10   1       11.18        9.47      6.30 o 
   0 -10   1       27.26       18.32      8.01 o 
   1 -10   1       18.38       24.68      7.92 o 
   2 -10   1        3.86        0.03      6.64 o 
  -8  -9   1        7.74        9.81      7.11 o 
  -7  -9   1        1.03        5.40      6.05 o 
  -6  -9   1       17.29       13.94      6.36 o 
  -5  -9   1      135.97      139.21     10.80 o 
  -4  -9   1        0.03       -4.84      4.63 o 
  -3  -9   1      432.37      451.87     19.87 o 
  -2  -9   1       38.51       39.55      8.75 o 
  -1  -9   1      190.39      224.64     14.00 o 
   0  -9   1       13.46        4.35      5.18 o 
   1  -9   1       10.38       16.24      7.54 o 
   2  -9   1        7.30        2.89      6.21 o 
   3  -9   1        5.58        8.66      7.17 o 
  -9  -8   1        0.04       -2.67      6.43 o 
  -8  -8   1        0.03       -7.02      5.46 o 
  -7  -8   1       58.93       80.46     23.28 o 
  -6  -8   1      102.22       94.33      6.27 o 
  -5  -8   1      519.80      545.60     14.74 o 
  -4  -8   1      119.20      100.80      6.18 o 
  -3  -8   1        9.37        6.61      5.15 o 
  -2  -8   1        0.66       -3.94      3.88 o 
  -1  -8   1       20.29       20.99      5.77 o 
   0  -8   1        6.79        1.09      4.63 o 
   1  -8   1       28.65       26.48      6.61 o 
   2  -8   1        7.93        7.14      5.77 o 
   3  -8   1        5.73        4.56      5.37 o 
   4  -8   1        6.92       -3.01      5.46 o 
  -9  -7   1        3.89        2.70      6.86 o 
  -8  -7   1       81.84      108.32     12.88 o 
  -7  -7   1      202.61      215.05      9.16 o 
  -6  -7   1      436.61      427.09     12.71 o 
  -5  -7   1      439.46      458.28     12.77 o 
  -4  -7   1        0.05       -0.77      2.57 o 
  -3  -7   1      369.22      381.60     10.85 o 
  -2  -7   1        0.69       -2.42      2.00 o 
  -1  -7   1       16.44        9.77      2.86 o 
   0  -7   1       67.29       76.88      5.25 o 
   1  -7   1       30.05       24.56      5.81 o 
   2  -7   1       27.10       30.70      7.30 o 
   3  -7   1        8.68        7.61      5.50 o 
   4  -7   1        4.43        0.96      5.43 o 
   5  -7   1        7.59        3.97      6.99 o 
 -10  -6   1        3.25        7.23      8.01 o 
  -9  -6   1      108.92      100.84     10.90 o 
  -8  -6   1       48.70       68.58     10.83 o 
  -7  -6   1        0.01        0.94      3.25 o 
  -6  -6   1      403.57      389.16     11.51 o 
  -5  -6   1       31.45       40.12      4.69 o 
  -4  -6   1      118.31       99.78      6.36 o 
  -3  -6   1       14.55       16.95      3.03 o 
  -2  -6   1      232.40      228.17      7.36 o 
  -1  -6   1      204.68      205.67      7.79 o 
   0  -6   1      160.52      153.32      4.53 o 
   1  -6   1      169.01      152.70      6.28 o 
   2  -6   1      129.46      124.00      9.25 o 
   3  -6   1       28.99       41.48      7.61 o 
   4  -6   1       16.94       14.28      6.46 o 
   5  -6   1        3.60        1.99      5.90 o 
   6  -6   1        0.11       -7.82      5.22 o 
 -10  -5   1        3.92        4.38      6.74 o 
  -9  -5   1       18.70       21.45      8.60 o 
  -8  -5   1       20.42       12.60      6.58 o 
  -7  -5   1       63.80       69.15      5.54 o 
  -6  -5   1      188.54      180.24     13.57 o 
  -5  -5   1      479.32      465.94     14.39 o 
  -4  -5   1      124.12      110.93     12.62 o 
  -3  -5   1      222.26      217.52     14.95 o 
  -2  -5   1        3.12        5.16      1.95 o 
  -1  -5   1      109.30      105.64     10.09 o 
   0  -5   1       32.51       28.64      2.37 o 
   1  -5   1     1405.45     1545.20     24.91 o 
   2  -5   1      189.34      182.16      5.98 o 
   3  -5   1      112.26      105.96      8.35 o 
   4  -5   1        0.09       -1.18      4.59 o 
   5  -5   1        0.15       -1.49      4.50 o 
   6  -5   1        0.03       -7.17      4.78 o 
 -10  -4   1        0.73        6.86      7.58 o 
  -9  -4   1        6.34       -1.12      5.96 o 
  -8  -4   1       13.31        4.28      5.22 o 
  -7  -4   1       79.59       84.35      5.47 o 
  -6  -4   1       54.16       56.80      5.82 o 
  -5  -4   1      565.00      560.73     18.32 o 
  -4  -4   1      209.01      228.66      6.93 o 
  -3  -4   1      718.44      752.52     16.52 o 
  -2  -4   1      196.21      182.61      5.60 o 
  -1  -4   1       26.05       29.51      2.70 o 
   0  -4   1        0.20       -0.93      0.87 o 
   1  -4   1      266.94      272.25      5.49 o 
   2  -4   1      933.10      965.81     17.04 o 
   3  -4   1        0.66       -0.19      1.77 o 
   4  -4   1       16.83       14.09      4.87 o 
   5  -4   1        0.03       -1.92      3.76 o 
   6  -4   1        0.07       -1.37      5.65 o 
   7  -4   1        1.31       11.38      5.55 o 
   8  -4   1       10.55       16.49     11.36 o 
 -10  -3   1        2.04       -2.92      6.46 o 
  -9  -3   1        0.38        1.30      5.18 o 
  -8  -3   1        4.26        4.72      4.94 o 
  -7  -3   1      165.61      164.93      6.97 o 
  -6  -3   1      123.12      131.25      5.92 o 
  -5  -3   1       80.03       93.29      4.77 o 
  -4  -3   1      211.51      192.86      7.39 o 
  -3  -3   1      208.07      201.79      5.71 o 
  -2  -3   1      270.39      247.78      6.16 o 
  -1  -3   1       60.27       69.46      3.17 o 
   0  -3   1     2119.15     2156.12     26.39 o 
   1  -3   1      353.59      365.51      6.17 o 
   2  -3   1     1369.41     1355.82     48.14 o 
   3  -3   1      542.94      511.94     16.86 o 
   4  -3   1       29.40       36.23      6.27 o 
   5  -3   1        0.11       -4.84      3.35 o 
   7  -3   1        0.01       -0.25      3.89 o 
   8  -3   1        5.19        7.20      4.76 o 
 -10  -2   1        0.21       -4.35      5.96 o 
  -9  -2   1        2.84        5.34      5.77 o 
  -8  -2   1       20.10       21.36      7.33 o 
  -7  -2   1        3.58        4.20      3.17 o 
  -6  -2   1      213.60      203.38      9.33 o 
  -5  -2   1     2498.79     2519.28     40.30 o 
  -4  -2   1      166.06      185.64      5.63 o 
  -3  -2   1      313.08      292.10      6.81 o 
  -2  -2   1        0.70        4.44      3.41 o 
  -1  -2   1      521.82      531.36      9.57 o 
   0  -2   1      116.78      104.59      5.22 o 
   1  -2   1    14123.04    13918.27    197.16 o 
   2  -2   1      274.11      258.48      9.47 o 
   3  -2   1      334.63      352.02     12.57 o 
   4  -2   1      700.72      694.39     21.05 o 
   6  -2   1      120.45      135.20      6.44 o 
   7  -2   1        1.11        1.45      4.27 o 
   8  -2   1        2.12        1.12      5.77 o 
 -10  -1   1        0.61        1.15      6.61 o 
  -9  -1   1       10.80       16.55      7.85 o 
  -8  -1   1       42.94       49.89      9.22 o 
  -7  -1   1      224.69      209.39      7.79 o 
  -6  -1   1       44.54       41.72      3.63 o 
  -5  -1   1      429.32      441.60     10.41 o 
  -4  -1   1      130.33      127.58      4.47 o 
  -3  -1   1       35.24       32.03      2.48 o 
  -2  -1   1      865.31      850.86     16.00 o 
  -1  -1   1       59.78       65.32      3.23 o 
   0  -1   1       92.10       91.29      2.42 o 
   1  -1   1      853.99      868.91     14.29 o 
   2  -1   1    30703.66    31040.55    612.87 o 
   3  -1   1       33.05       38.25      3.73 o 
   4  -1   1       98.52      103.21      8.66 o 
   5  -1   1      102.56      101.89      5.90 o 
   6  -1   1      103.13       82.87      4.74 o 
   7  -1   1       15.97       19.65      6.46 o 
   8  -1   1       17.61       24.84      7.23 o 
  -9   0   1        1.81        0.37      6.27 o 
  -8   0   1        0.16       -0.22      5.03 o 
  -7   0   1        0.06       -4.17      3.79 o 
  -6   0   1        4.16        0.93      2.89 o 
  -5   0   1        6.14        6.12      2.89 o 
  -4   0   1       38.93       33.53      3.10 o 
  -3   0   1      687.65      674.83     11.04 o 
  -2   0   1      698.09      708.28      9.20 o 
  -1   0   1      235.41      239.24      6.92 o 
   1   0   1       30.85       29.06      1.42 o 
   2   0   1     4799.70     4622.81     63.11 o 
   3   0   1      258.31      248.28      6.58 o 
   4   0   1      101.26      103.07      5.93 o 
   5   0   1        2.92       -0.50      2.79 o 
   6   0   1        5.50        7.67      4.00 o 
   7   0   1        8.19        7.54      5.03 o 
   8   0   1       13.07        9.22      5.56 o 
  -9   1   1        0.13        5.22      7.30 o 
  -8   1   1        7.20       -0.50      6.15 o 
  -7   1   1       18.69       27.60      6.08 o 
  -6   1   1        0.54        0.71      2.47 o 
  -5   1   1       44.37       49.30      4.02 o 
  -3   1   1      124.58      120.64      5.56 o 
  -2   1   1     1743.25     1772.20     37.72 o 
  -1   1   1     6241.45     6421.44    127.60 o 
   0   1   1     4113.61     3955.40     55.33 o 
   1   1   1      670.44      637.98     14.59 o 
   2   1   1     1666.32     1691.26     36.20 o 
   3   1   1      918.36      883.09     21.51 o 
   4   1   1      364.71      324.98     11.08 o 
   5   1   1       14.61       12.29      3.54 o 
   6   1   1        4.09        5.00      3.35 o 
   7   1   1       14.97       17.42      5.06 o 
   8   1   1        2.02       -2.33      4.28 o 
  10   1   1        5.53        3.45      7.70 o 
  -9   2   1        1.26        1.09      8.04 o 
  -8   2   1        0.57       -6.89      5.50 o 
  -7   2   1        0.05       -2.66      3.27 o 
  -6   2   1       14.97       17.25      3.93 o 
  -5   2   1      206.32      204.62     10.06 o 
  -4   2   1      116.74      112.11      6.61 o 
  -3   2   1      197.61      185.25      7.92 o 
  -2   2   1      152.55      153.12      6.49 o 
  -1   2   1     1678.78     1698.25     31.32 o 
   0   2   1      275.56      293.15      6.02 o 
   1   2   1     6329.70     6453.45     89.52 o 
   2   2   1     3210.75     3387.46     69.73 o 
   3   2   1      118.63      115.36      5.68 o 
   4   2   1      255.60      257.74      9.62 o 
   5   2   1       21.32       34.65      5.18 o 
   6   2   1      428.32      426.69     15.18 o 
   7   2   1       39.71       35.02      6.61 o 
   8   2   1       22.44       27.57      6.46 o 
   9   2   1       17.32       16.72      9.14 o 
  10   2   1        5.50        7.08      7.51 o 
  -7   3   1        3.73        5.56      4.44 o 
  -6   3   1       11.64        6.30      5.22 o 
  -5   3   1        0.00        0.12      3.10 o 
  -4   3   1       65.87       72.21      5.87 o 
  -3   3   1       58.14       58.21      4.97 o 
  -2   3   1      181.44      182.58      5.48 o 
  -1   3   1       66.24       58.49      3.20 o 
   0   3   1       88.06       73.44      3.07 o 
   1   3   1     1502.28     1534.99     23.75 o 
   2   3   1        0.04       -0.24      1.01 o 
   3   3   1      315.56      326.86     12.40 o 
   4   3   1       44.23       47.65      4.25 o 
   5   3   1       74.64       65.26      5.43 o 
   6   3   1       37.89       38.12      6.24 o 
   7   3   1       49.69       49.58      7.05 o 
   8   3   1      108.85      100.56      6.11 o 
   9   3   1       25.99       25.74      9.66 o 
  10   3   1       10.71        4.19      6.24 o 
  -6   4   1       81.10       87.36      8.23 o 
  -5   4   1        5.18       -4.00      4.19 o 
  -4   4   1        8.83       13.18      2.89 o 
  -3   4   1       53.41       52.42      4.08 o 
  -2   4   1      258.87      246.00     12.09 o 
  -1   4   1      276.22      246.26      6.69 o 
   0   4   1     1188.11     1151.98     15.52 o 
   1   4   1     1606.77     1718.81     21.90 o 
   2   4   1      113.31      105.85      3.74 o 
   3   4   1       66.88       78.33      3.64 o 
   4   4   1      448.96      461.65     19.42 o 
   5   4   1      488.97      490.35     14.34 o 
   6   4   1        7.64        4.80      2.66 o 
   7   4   1        3.39       -0.23      2.96 o 
   8   4   1       30.18       30.00      4.86 o 
   9   4   1       12.95       11.21      4.51 o 
  10   4   1        2.34        4.87      6.71 o 
  -7   5   1       33.99       22.10      7.95 o 
  -6   5   1       12.04        1.96      5.03 o 
  -5   5   1       16.77       14.44      6.05 o 
  -4   5   1       60.77       63.39      5.29 o 
  -3   5   1       17.52       11.46      2.80 o 
  -2   5   1       29.47       20.37      3.02 o 
  -1   5   1      143.98      150.08      5.55 o 
   0   5   1      386.63      416.89      7.34 o 
   1   5   1      791.62      858.24     12.55 o 
   2   5   1      493.23      502.41     12.20 o 
   3   5   1      817.15      742.54     26.73 o 
   4   5   1      141.75      125.70      5.21 o 
   5   5   1       91.34       80.06      4.63 o 
   6   5   1        0.37        0.41      2.40 o 
   7   5   1       53.98       67.89     15.29 o 
   8   5   1        5.57        4.08      3.41 o 
   9   5   1        0.03       -1.85      3.70 o 
  10   5   1       31.68       32.69      8.82 o 
  -6   6   1        2.24       -4.07      5.56 o 
  -5   6   1        4.55       -5.12      5.15 o 
  -4   6   1       32.08       30.39      7.48 o 
  -3   6   1      133.80      127.64      5.97 o 
  -2   6   1      157.11      162.99      6.54 o 
  -1   6   1       74.29       69.76      4.35 o 
   0   6   1      395.83      437.72     10.78 o 
   1   6   1       10.49       10.84      1.79 o 
   2   6   1       51.61       63.63      3.51 o 
   3   6   1      120.63      105.22      4.92 o 
   4   6   1      458.88      446.52     11.18 o 
   5   6   1      167.84      164.84      6.81 o 
   6   6   1      208.86      207.85      9.86 o 
   7   6   1      162.67      159.16      7.80 o 
   8   6   1      233.38      248.87     10.17 o 
   9   6   1      127.13      152.42      8.52 o 
  10   6   1       18.16       20.99      7.92 o 
  -5   7   1        0.39       -7.36      6.52 o 
  -4   7   1       12.92       12.05      6.24 o 
  -3   7   1       10.32        7.73      5.71 o 
  -2   7   1       36.19       38.28      7.98 o 
  -1   7   1       20.53       15.74      3.48 o 
   0   7   1      106.23       94.94      5.31 o 
   1   7   1      196.96      187.96      7.10 o 
   2   7   1       61.73       67.52      6.67 o 
   3   7   1      104.44      105.41      5.04 o 
   4   7   1      290.40      285.02      8.92 o 
   5   7   1      452.00      432.34     11.90 o 
   6   7   1        0.06        0.41      3.28 o 
   7   7   1      630.29      649.71     17.04 o 
   8   7   1        1.04       -2.58      4.04 o 
   9   7   1       25.32       29.77      6.19 o 
  10   7   1        0.21       -9.38      6.27 o 
  -4   8   1        2.21        5.71      7.36 o 
  -3   8   1       13.96       19.22      7.11 o 
  -2   8   1       27.18       16.83      6.30 o 
  -1   8   1       19.70       12.08      5.74 o 
   0   8   1       60.54       66.50      7.20 o 
   1   8   1       32.10       30.19      4.49 o 
   2   8   1       14.30       12.88      5.40 o 
   3   8   1        9.82        7.73      4.59 o 
   4   8   1        4.07       -1.52      4.28 o 
   5   8   1      111.56       96.46      8.72 o 
   6   8   1      106.40       97.40      6.16 o 
   7   8   1        2.39        3.79      3.74 o 
   8   8   1        2.05       -0.16      4.35 o 
   9   8   1        1.01       -5.81      6.33 o 
  -3   9   1        0.29        2.39      6.46 o 
  -2   9   1        6.85        4.63      6.43 o 
  -1   9   1       14.41       12.17      5.77 o 
   0   9   1       11.37        3.94      5.74 o 
   1   9   1       18.17       20.18      6.64 o 
   2   9   1       10.32       -0.09      4.84 o 
   3   9   1        0.47       -4.32      4.07 o 
   4   9   1      129.94      111.89      9.81 o 
   5   9   1      179.89      176.31     12.76 o 
   6   9   1        0.90       -3.48      4.47 o 
   7   9   1        0.72        0.16      5.96 o 
   8   9   1        4.74       12.17      7.30 o 
  -2  10   1       19.55       21.20      8.85 o 
  -1  10   1       10.40       11.61      7.48 o 
   0  10   1        2.67       -0.81      5.84 o 
   1  10   1        9.88       -0.40      5.53 o 
   2  10   1      198.74      194.93     13.88 o 
   3  10   1       87.26       87.64      9.25 o 
   4  10   1       31.16       32.66      7.82 o 
   5  10   1       96.95       87.21      9.38 o 
   6  10   1        6.53       10.49      7.11 o 
   7  10   1        6.20        7.48      6.80 o 
   8  10   1        9.98       13.54      8.41 o 
   0  11   1       16.17       21.76      8.66 o 
   1  11   1       46.30       58.71     10.99 o 
   2  11   1        7.37        3.97      6.67 o 
   3  11   1       17.39       21.70      8.29 o 
   4  11   1       59.90       61.63     10.99 o 
   5  11   1       93.53      100.49     13.10 o 
   6  11   1        0.47        2.08      5.77 o 
  -5 -11   2        0.47       -1.80      6.15 o 
  -4 -11   2        3.38        4.10      6.71 o 
  -3 -11   2       13.53       14.84      7.08 o 
  -2 -11   2        7.68        1.49      6.33 o 
  -1 -11   2        7.41       -0.62      6.89 o 
  -6 -10   2        6.38        5.96      6.33 o 
  -5 -10   2       16.57       11.89      6.33 o 
  -4 -10   2       17.64       16.33      6.67 o 
  -3 -10   2       85.06       85.37      9.16 o 
  -2 -10   2       48.85       49.30      9.87 o 
  -1 -10   2       88.96      116.08     14.34 o 
   0 -10   2        0.79       -0.59      5.81 o 
   1 -10   2       26.90       33.09     10.03 o 
  -8  -9   2        7.50        9.93      7.17 o 
  -7  -9   2        0.16       -4.00      5.28 o 
  -6  -9   2        9.11       11.52      4.19 o 
  -5  -9   2      125.47      114.65      9.62 o 
  -4  -9   2       47.04       48.18      8.41 o 
  -3  -9   2      447.97      438.92     19.87 o 
  -2  -9   2        0.82       -1.92      4.66 o 
  -1  -9   2       13.89        8.51      6.33 o 
   0  -9   2       43.69       49.42      9.38 o 
   1  -9   2        2.22        0.62      5.81 o 
   2  -9   2        0.01       -8.06      5.37 o 
   3  -9   2        3.46        1.65      7.39 o 
  -9  -8   2       25.24       23.75      8.26 o 
  -8  -8   2       11.68       14.28      7.61 o 
  -7  -8   2       41.35       31.64      8.23 o 
  -6  -8   2      138.39      124.26      7.10 o 
  -5  -8   2      116.87      103.23      6.34 o 
  -4  -8   2      396.69      391.47     12.18 o 
  -3  -8   2      427.67      443.58     12.83 o 
  -2  -8   2        5.78        3.08      3.17 o 
  -1  -8   2       26.73       25.46      6.95 o 
   0  -8   2        8.05        5.74      4.75 o 
   1  -8   2       19.79       18.07      6.86 o 
   2  -8   2       41.34       45.76      9.22 o 
   3  -8   2        5.10        3.85      6.24 o 
   4  -8   2        9.29       17.17      8.01 o 
  -9  -7   2        3.29       -0.19      6.08 o 
  -8  -7   2        1.20       -3.79      5.31 o 
  -7  -7   2      144.73      124.65     10.56 o 
  -6  -7   2       65.23       79.52     15.12 o 
  -5  -7   2       14.80       12.04      3.99 o 
  -4  -7   2      577.98      562.40     21.82 o 
  -3  -7   2       53.39       64.46      5.64 o 
  -2  -7   2       31.55       46.19      4.95 o 
  -1  -7   2       31.67       28.17      8.23 o 
   0  -7   2        4.87        3.43      2.74 o 
   1  -7   2       13.21       11.77      3.63 o 
   2  -7   2        0.00        1.74      4.28 o 
   3  -7   2        0.42        1.68      4.81 o 
   4  -7   2       22.47       17.01      7.33 o 
   5  -7   2        6.98       13.04      8.13 o 
  -9  -6   2       29.75       28.53      9.22 o 
  -8  -6   2        0.44       -5.99      4.13 o 
  -7  -6   2        4.81        8.26      5.28 o 
  -6  -6   2      221.32      203.81      8.08 o 
  -5  -6   2        9.43        9.52      3.30 o 
  -4  -6   2     1062.52     1127.86     22.15 o 
  -3  -6   2      466.72      510.63     12.63 o 
  -2  -6   2        0.05       -2.63      1.95 o 
  -1  -6   2       46.96       53.55      3.94 o 
   0  -6   2       63.40       60.40      4.16 o 
   1  -6   2       16.98       16.27      3.43 o 
   2  -6   2        1.90       -0.77      2.62 o 
   3  -6   2      233.40      246.31     13.85 o 
   4  -6   2       17.88       16.98      6.30 o 
   5  -6   2        2.42       -3.73      5.09 o 
   6  -6   2        0.54       -3.29      6.49 o 
 -10  -5   2       52.88       41.29     10.52 o 
  -9  -5   2        0.18       -5.50      5.40 o 
  -8  -5   2        2.28        0.16      5.62 o 
  -7  -5   2        2.04       -3.23      4.10 o 
  -6  -5   2       29.29       28.76      5.65 o 
  -5  -5   2      251.10      247.91      8.14 o 
  -4  -5   2        6.69        4.53      2.46 o 
  -3  -5   2      385.63      416.27     10.44 o 
  -2  -5   2       12.91       19.18      3.41 o 
  -1  -5   2      876.53      901.14     28.10 o 
   0  -5   2       51.44       53.09      4.80 o 
   1  -5   2      286.52      275.37      5.87 o 
   2  -5   2        2.17        1.25      3.23 o 
   3  -5   2      399.01      394.15     16.70 o 
   4  -5   2      265.86      236.10     13.04 o 
   5  -5   2        0.32       -1.96      5.25 o 
   6  -5   2        0.16       -0.75      6.30 o 
   7  -5   2        1.41        6.66      5.07 o 
 -10  -4   2        3.80       -2.33      6.46 o 
  -9  -4   2       97.87      100.99     11.15 o 
  -8  -4   2        1.66       -4.41      5.03 o 
  -7  -4   2        8.41        4.35      4.28 o 
  -6  -4   2       50.72       51.50      5.06 o 
  -5  -4   2      260.87      256.68      7.88 o 
  -4  -4   2      600.26      676.91     14.02 o 
  -3  -4   2      581.70      666.78     24.71 o 
  -2  -4   2       54.04       43.00      3.00 o 
  -1  -4   2      197.58      202.04      6.12 o 
   0  -4   2       20.09       17.02      2.46 o 
   1  -4   2        3.65        6.24      1.29 o 
   2  -4   2        1.17       -1.60      1.67 o 
   3  -4   2      199.57      183.94     10.09 o 
   4  -4   2      102.24       88.73      7.70 o 
   5  -4   2        5.30       -3.10      4.84 o 
   6  -4   2       12.51        3.29      5.68 o 
   7  -4   2        0.38       -1.69      4.35 o 
   8  -4   2       33.27       56.46      8.68 o 
 -10  -3   2        1.80        0.99      5.65 o 
  -9  -3   2       27.28       28.10      8.10 o 
  -8  -3   2        0.04       -5.65      4.38 o 
  -7  -3   2       48.14       56.78      8.91 o 
  -6  -3   2        8.30        6.09      7.02 o 
  -5  -3   2        1.52       -1.94      1.89 o 
  -4  -3   2     1402.96     1617.72     27.11 o 
  -3  -3   2     3889.13     4128.30     61.64 o 
  -2  -3   2       74.82       57.30      2.87 o 
  -1  -3   2       43.93       46.23      2.63 o 
   0  -3   2      113.48      114.87      4.07 o 
   1  -3   2      130.64      130.35      7.16 o 
   2  -3   2        0.04        0.93      1.06 o 
   3  -3   2     1564.20     1459.94     36.79 o 
   4  -3   2        0.25        1.09      4.00 o 
   5  -3   2       22.00       19.96      6.21 o 
   6  -3   2       96.64       95.35      6.10 o 
   7  -3   2       11.39        7.92      5.40 o 
   8  -3   2       33.90       49.39      7.96 o 
 -10  -2   2        1.70       -2.55      7.26 o 
  -9  -2   2        7.73        1.92      6.43 o 
  -8  -2   2       31.79       31.36      7.95 o 
  -7  -2   2       21.95       16.02      6.05 o 
  -6  -2   2       14.47       14.92      2.97 o 
  -5  -2   2      737.63      789.24     15.69 o 
  -4  -2   2       69.69       56.51      3.88 o 
  -3  -2   2     1028.26     1037.95     17.61 o 
  -2  -2   2      370.11      378.10      7.73 o 
  -1  -2   2     1024.93     1047.63     27.15 o 
   0  -2   2     1186.66     1168.59     19.13 o 
   1  -2   2     1401.46     1435.59     23.49 o 
   2  -2   2       24.60       23.88      2.72 o 
   3  -2   2     3069.60     2859.25     63.08 o 
   4  -2   2     3236.58     3224.75     71.78 o 
   5  -2   2       48.01       52.21      4.42 o 
   6  -2   2       15.74       13.88      4.40 o 
   7  -2   2       20.36       21.09      5.03 o 
   8  -2   2        9.18       10.49      6.61 o 
   9  -2   2        0.05        1.33      7.48 o 
  -9  -1   2       98.59      100.15     10.56 o 
  -8  -1   2       56.91       50.11      9.22 o 
  -7  -1   2       14.28        7.64      5.81 o 
  -6  -1   2       85.13       76.13      4.30 o 
  -5  -1   2       14.93       14.92      2.55 o 
  -4  -1   2       46.28       41.78      3.23 o 
  -3  -1   2        2.38        1.74      2.79 o 
  -2  -1   2      306.19      316.73     10.49 o 
  -1  -1   2        0.07       -0.25      1.40 o 
   0  -1   2      499.73      491.90      8.79 o 
   1  -1   2      264.82      260.29      5.93 o 
   2  -1   2     4421.68     4462.86     65.99 o 
   4  -1   2      107.09      107.78      4.58 o 
   5  -1   2      100.85       88.11      6.44 o 
   6  -1   2       19.79       31.16      5.51 o 
   7  -1   2        8.20        7.95      4.91 o 
   8  -1   2        1.88        2.55      4.97 o 
   9  -1   2        1.58       -2.08      6.52 o 
  -9   0   2       38.55       46.85      9.44 o 
  -8   0   2       25.21       28.53      7.30 o 
  -7   0   2        3.40       -2.05      3.94 o 
  -6   0   2       13.78       13.98      2.97 o 
  -5   0   2        7.99        2.36      3.59 o 
  -4   0   2      263.79      257.65      6.65 o 
  -3   0   2      382.32      342.81     11.08 o 
  -2   0   2      725.73      765.83     19.81 o 
  -1   0   2        9.07        7.23      1.92 o 
   0   0   2        2.75        1.88      0.71 o 
   1   0   2     4819.66     4781.70     46.90 o 
   2   0   2    15095.52    14710.23    195.81 o 
   3   0   2      467.73      463.78      9.34 o 
   4   0   2      210.17      200.27      8.88 o 
   5   0   2      176.77      168.24      8.94 o 
   6   0   2       20.41       25.05      5.53 o 
   7   0   2        2.32        3.10      3.94 o 
   8   0   2        0.59       -2.17      4.22 o 
   9   0   2        2.77        4.32      5.90 o 
  -9   1   2       20.20       27.04      9.28 o 
  -8   1   2        4.43        1.06      6.15 o 
  -7   1   2       23.09       27.91      7.14 o 
  -6   1   2       30.96       33.40      4.20 o 
  -5   1   2        1.97        2.26      1.56 o 
  -4   1   2        8.37        9.34      3.35 o 
  -3   1   2       65.83       59.62      2.89 o 
  -2   1   2       85.29       78.28      2.79 o 
  -1   1   2        0.32       -1.89      1.26 o 
   0   1   2      127.12       93.07      2.63 o 
   1   1   2       75.39       62.51      1.84 o 
   2   1   2      699.55      687.97     17.26 o 
   3   1   2      673.32      721.56     19.00 o 
   4   1   2      283.66      261.09     10.15 o 
   5   1   2      212.99      178.88      8.88 o 
   6   1   2       31.89       40.48      6.21 o 
   7   1   2        1.85        1.55      3.69 o 
   8   1   2       63.38       58.52      8.63 o 
   9   1   2       19.44       14.25      6.08 o 
  -8   2   2       17.05       20.58      7.85 o 
  -7   2   2       22.81       17.57      5.93 o 
  -6   2   2        2.56        4.72      2.53 o 
  -5   2   2        8.36        3.11      2.64 o 
  -4   2   2        5.19        3.97      2.79 o 
  -3   2   2      130.34      128.56      6.33 o 
  -2   2   2      367.22      364.88     10.97 o 
  -1   2   2      121.26      115.56      2.81 o 
   0   2   2      772.91      848.20     18.97 o 
   1   2   2     2176.68     2164.35     65.68 o 
   2   2   2      386.88      390.83     11.67 o 
   3   2   2     2294.45     2091.87     45.95 o 
   4   2   2      590.77      587.94     17.32 o 
   5   2   2       24.80       23.22      5.00 o 
   6   2   2       46.25       67.18      7.73 o 
   7   2   2       12.83        8.48      4.59 o 
   8   2   2        1.79        1.96      4.72 o 
   9   2   2        3.21        8.38      5.62 o 
  -8   3   2        2.06       -5.62      5.71 o 
  -7   3   2       14.01       13.35      6.80 o 
  -6   3   2       66.48       70.04      5.72 o 
  -5   3   2        0.26       -1.92      3.41 o 
  -4   3   2      490.08      542.43     17.48 o 
  -3   3   2      246.04      225.27      9.66 o 
  -2   3   2      265.68      245.52      6.71 o 
  -1   3   2      217.30      220.70      5.94 o 
   0   3   2     1290.84     1439.06     22.93 o 
   1   3   2      478.31      496.45      9.80 o 
   2   3   2      119.67      112.63      5.96 o 
   3   3   2      399.36      414.05     13.32 o 
   4   3   2      549.40      538.76     16.58 o 
   5   3   2      245.71      232.87     10.34 o 
   6   3   2      105.61       95.62      7.23 o 
   7   3   2      264.22      259.51     12.57 o 
   8   3   2       26.02       32.01      7.23 o 
   9   3   2        3.79        7.20      5.99 o 
  10   3   2        1.24        2.05      6.40 o 
  -6   4   2      103.80       92.98      8.48 o 
  -5   4   2       64.69       62.31      8.20 o 
  -4   4   2       80.65       71.74      5.06 o 
  -3   4   2       94.65       92.47      4.76 o 
  -2   4   2      241.12      238.51     21.16 o 
  -1   4   2       72.43       69.22      3.64 o 
   0   4   2        0.03       -1.68      1.12 o 
   1   4   2      375.87      433.59     11.72 o 
   2   4   2     1475.60     1587.70     20.77 o 
   3   4   2      268.83      324.28     13.75 o 
   4   4   2      296.38      322.03     12.60 o 
   5   4   2        0.16        0.28      3.38 o 
   6   4   2       18.48       21.55      5.68 o 
   7   4   2       50.42       71.31      8.85 o 
   8   4   2        0.09       -0.50      4.28 o 
   9   4   2        3.07       -0.42      3.80 o 
  10   4   2        0.07        4.78      6.33 o 
  -6   5   2       16.07        9.81     10.94 o 
  -5   5   2       21.72       16.01      4.80 o 
  -4   5   2       53.39       53.43      5.22 o 
  -3   5   2        4.97        2.54      2.36 o 
  -2   5   2        5.27        1.92      2.02 o 
  -1   5   2      328.22      344.30      9.11 o 
   0   5   2      588.63      619.82     13.12 o 
   1   5   2      503.41      596.97     16.41 o 
   2   5   2      795.99      919.99     13.49 o 
   3   5   2       67.47       59.21      3.39 o 
   4   5   2      280.71      270.70     10.37 o 
   5   5   2      104.84       99.02      5.20 o 
   6   5   2      192.87      171.37     10.97 o 
   7   5   2       20.95       26.17      4.74 o 
   8   5   2       68.81      100.33      8.25 o 
   9   5   2       29.48       34.36      5.72 o 
  10   5   2       62.55       76.25     12.17 o 
  -6   6   2       11.40        1.89      6.40 o 
  -5   6   2        1.68       -1.99      4.75 o 
  -4   6   2       57.11       64.40      5.99 o 
  -3   6   2       11.95       11.39      6.30 o 
  -2   6   2        0.05       -2.94      1.99 o 
  -1   6   2       28.09       31.44      3.84 o 
   0   6   2       39.47       40.12      4.10 o 
   1   6   2       12.12       14.95      2.85 o 
   2   6   2      339.17      353.30      6.97 o 
   3   6   2       80.05       73.72      3.79 o 
   4   6   2       14.97        7.32      3.49 o 
   5   6   2        5.04        4.74      2.65 o 
   6   6   2      673.03      681.17     16.34 o 
   7   6   2      319.98      333.37     11.22 o 
   8   6   2       35.81       34.23      5.81 o 
   9   6   2      152.43      140.44      8.31 o 
  10   6   2        0.30        3.51      6.86 o 
  -5   7   2       37.57       33.34      8.60 o 
  -4   7   2       58.52       70.50     11.08 o 
  -3   7   2       58.27       59.73      9.31 o 
  -2   7   2       26.14       29.85      4.47 o 
  -1   7   2       42.18       44.59      5.01 o 
   0   7   2      136.31      155.65      7.99 o 
   1   7   2        0.43       -2.19      2.36 o 
   2   7   2       66.50       68.45      7.59 o 
   3   7   2        3.35       -1.15      3.17 o 
   4   7   2       16.27       11.04      2.96 o 
   5   7   2       52.32       57.42     10.04 o 
   6   7   2      107.79      105.55      6.29 o 
   7   7   2        2.75       -1.00      3.84 o 
   8   7   2       46.25       49.88      8.38 o 
   9   7   2        1.07       -0.62      3.82 o 
  10   7   2        0.86       -6.77      6.40 o 
  -4   8   2       33.15       32.38      9.59 o 
  -3   8   2      108.18       99.38     12.45 o 
  -2   8   2        9.11        5.31      5.74 o 
  -1   8   2       23.95       17.87      7.47 o 
   0   8   2       55.42       67.05      6.02 o 
   1   8   2       41.64       46.34      5.11 o 
   2   8   2       29.44       26.98      6.40 o 
   3   8   2       48.78       62.80      8.79 o 
   4   8   2       53.98       84.44     10.09 o 
   5   8   2       18.47        1.89      4.28 o 
   6   8   2      126.41      112.17      9.72 o 
   7   8   2      388.01      383.50     18.16 o 
   8   8   2        4.75        1.50      3.92 o 
   9   8   2        3.98       -0.62      4.16 o 
  -3   9   2        8.60        1.80      6.86 o 
  -2   9   2        1.94       -4.41      5.09 o 
  -1   9   2       61.78       70.38     11.05 o 
   0   9   2       23.54       22.51      6.89 o 
   1   9   2       16.01       15.73      4.03 o 
   2   9   2       10.68        4.81      5.00 o 
   3   9   2        1.60        1.83      4.44 o 
   4   9   2      333.73      323.90     16.70 o 
   5   9   2       79.59       79.13     10.74 o 
   6   9   2      113.01      108.01     10.24 o 
   7   9   2       46.21       65.07     10.43 o 
   8   9   2        9.30       12.60      6.86 o 
   9   9   2        0.01       -1.43      6.80 o 
  -2  10   2        5.21        9.34      7.45 o 
  -1  10   2        8.62        9.72      6.86 o 
   0  10   2        2.92       -0.81      4.94 o 
   1  10   2        4.97        7.30      6.30 o 
   2  10   2       74.64       96.40     12.85 o 
   3  10   2       62.44       61.25     10.43 o 
   4  10   2        9.80        6.64      5.59 o 
   5  10   2        0.01        0.68      5.34 o 
   6  10   2       89.93      113.47     14.00 o 
   7  10   2       41.98       53.46     10.96 o 
   8  10   2        0.44        6.30      6.92 o 
   0  11   2        3.90        4.25      8.16 o 
   1  11   2      156.81      143.49     13.16 o 
   2  11   2        4.68        9.41      7.05 o 
   3  11   2        5.66        2.17      5.46 o 
   4  11   2       23.55       29.90      8.88 o 
   5  11   2       19.67       18.78      7.48 o 
   6  11   2        0.09       -0.47      5.43 o 
  -4 -11   3        2.38       -0.59      6.58 o 
  -3 -11   3       40.58       68.02     12.11 o 
  -2 -11   3       13.25        1.33      6.36 o 
  -5 -10   3        0.92       -6.74      5.68 o 
  -4 -10   3        9.60        4.00      5.65 o 
  -3 -10   3       78.32      108.78     13.16 o 
  -2 -10   3       14.94       14.03      7.51 o 
  -1 -10   3      147.64      145.57     12.79 o 
   0 -10   3        4.19        2.14      7.30 o 
   1 -10   3        1.71       -3.41      6.33 o 
  -8  -9   3       12.08        2.24      7.11 o 
  -7  -9   3       29.10       18.38      7.95 o 
  -6  -9   3        6.82        6.24      5.90 o 
  -5  -9   3       48.00       51.94      6.65 o 
  -4  -9   3      163.45      156.31     11.42 o 
  -3  -9   3       65.30      103.44     11.98 o 
  -2  -9   3      132.61      130.05     11.08 o 
  -1  -9   3       94.70       93.94     10.09 o 
   0  -9   3       26.20       19.87      7.48 o 
   1  -9   3        6.01        6.24      6.27 o 
   2  -9   3        0.14       -2.76      6.40 o 
   3  -9   3        0.02        0.37      7.82 o 
  -8  -8   3       22.70       32.75      9.44 o 
  -7  -8   3       21.37       16.80      7.11 o 
  -6  -8   3       22.89       13.38      6.86 o 
  -5  -8   3       94.14       94.19      8.41 o 
  -4  -8   3       86.06       79.28     10.17 o 
  -3  -8   3      304.44      305.40     10.61 o 
  -2  -8   3      386.44      419.98     12.76 o 
  -1  -8   3       76.06       79.45      6.22 o 
   0  -8   3       17.03       21.02      7.11 o 
   1  -8   3        1.11       -1.43      4.22 o 
   2  -8   3        5.49        3.14      6.83 o 
   3  -8   3        3.97       -0.59      5.40 o 
   4  -8   3        0.01       -2.08      5.99 o 
  -9  -7   3        0.04       -0.12      6.55 o 
  -8  -7   3       14.28       16.24      8.35 o 
  -7  -7   3       50.81       63.05     10.46 o 
  -6  -7   3       11.07        8.26      5.65 o 
  -5  -7   3        0.08       -3.21      3.15 o 
  -4  -7   3      677.70      687.29     16.49 o 
  -3  -7   3       45.86       48.70     13.60 o 
  -2  -7   3      841.95      898.69     23.02 o 
  -1  -7   3       48.42       47.60      5.40 o 
   0  -7   3       76.72       75.81      5.99 o 
   1  -7   3       25.45       26.13      7.19 o 
   2  -7   3        2.13       -3.97      3.28 o 
   3  -7   3       11.02        9.84      6.27 o 
   4  -7   3       21.35       24.59      7.85 o 
   5  -7   3       59.60       72.49     11.89 o 
  -9  -6   3        0.49       -2.95      6.02 o 
  -8  -6   3      142.62      121.88     11.77 o 
  -7  -6   3        2.68       -1.46      4.63 o 
  -6  -6   3        9.98        0.75      5.31 o 
  -5  -6   3       12.97        8.25      3.60 o 
  -4  -6   3       37.86       41.48      4.59 o 
  -3  -6   3      174.32      153.10      6.73 o 
  -2  -6   3      155.45      157.43      8.41 o 
  -1  -6   3      230.00      226.34      7.95 o 
   0  -6   3        5.59        2.03      2.53 o 
   1  -6   3       55.18       58.77      4.99 o 
   2  -6   3       14.11        9.52      3.39 o 
   3  -6   3       49.93       73.58      9.69 o 
   4  -6   3        6.71       -3.69      5.31 o 
   5  -6   3       70.24       57.34     10.09 o 
   6  -6   3       22.13       11.77      8.29 o 
  -9  -5   3       24.74       16.92      7.48 o 
  -8  -5   3       15.00       26.39      7.73 o 
  -7  -5   3      202.04      202.82     13.50 o 
  -6  -5   3        0.18       -2.36      3.97 o 
  -5  -5   3        0.11       -0.16      2.48 o 
  -4  -5   3       31.45       26.24      6.29 o 
  -3  -5   3       70.85       60.60      3.89 o 
  -2  -5   3      644.08      734.19     15.51 o 
  -1  -5   3        0.43        1.84      2.17 o 
   0  -5   3      181.21      183.46      6.72 o 
   1  -5   3      363.04      357.71     10.14 o 
   2  -5   3        0.00       -0.95      2.33 o 
   3  -5   3        4.95        4.97      4.44 o 
   4  -5   3        4.64        1.52      4.94 o 
   5  -5   3        8.96       12.33      5.93 o 
   6  -5   3       15.47       35.36      9.28 o 
   7  -5   3        0.07       -0.46      4.73 o 
  -9  -4   3       32.72       47.16     10.77 o 
  -8  -4   3        3.00        1.83      5.15 o 
  -7  -4   3       55.90       70.26     10.37 o 
  -6  -4   3       41.59       47.38      7.79 o 
  -5  -4   3      205.65      201.77      6.83 o 
  -4  -4   3        3.34        0.40      1.81 o 
  -3  -4   3        1.21       -2.39      1.59 o 
  -2  -4   3     2650.81     3108.50     48.44 o 
  -1  -4   3      467.44      463.62     10.66 o 
   0  -4   3        1.76       -0.29      1.60 o 
   1  -4   3      143.32      128.53      5.46 o 
   2  -4   3      327.21      293.36      8.89 o 
   3  -4   3       36.96       40.36      6.64 o 
   4  -4   3       85.95       65.88      7.05 o 
   5  -4   3      140.72      130.42     10.24 o 
   7  -4   3        6.20       22.44     10.23 o 
  -9  -3   3        2.11       -1.43      6.58 o 
  -8  -3   3       24.73       29.31      8.48 o 
  -7  -3   3       17.09       16.61      6.83 o 
  -6  -3   3      136.72      134.02     10.21 o 
  -5  -3   3        0.58        0.55      1.83 o 
  -4  -3   3      157.34      153.64      9.07 o 
  -3  -3   3     2125.75     2432.74     38.19 o 
  -2  -3   3       83.41       70.75      3.39 o 
  -1  -3   3      438.58      477.77     10.51 o 
   0  -3   3        1.63        2.59      1.50 o 
   1  -3   3      102.61       93.10      4.23 o 
   2  -3   3       34.91       35.39      3.73 o 
   3  -3   3       42.40       35.27      3.99 o 
   4  -3   3       33.89       44.95      7.08 o 
   5  -3   3      656.03      647.33     23.16 o 
   6  -3   3      223.03      235.44      9.49 o 
   7  -3   3       19.43       21.34      5.47 o 
   8  -3   3       13.74       13.66      6.14 o 
  -9  -2   3        2.56        5.31      7.17 o 
  -8  -2   3        0.05        0.31      4.59 o 
  -7  -2   3       95.68       93.14      9.41 o 
  -6  -2   3       55.64       54.80      8.13 o 
  -5  -2   3       62.58       63.65      3.81 o 
  -4  -2   3      207.80      204.37      5.65 o 
  -3  -2   3      189.67      230.12      9.10 o 
  -2  -2   3       94.26       98.30      3.94 o 
  -1  -2   3        0.36        1.76      2.19 o 
   0  -2   3     1116.82     1095.35     28.36 o 
   1  -2   3      517.52      484.54     19.74 o 
   2  -2   3       14.45       14.41      2.47 o 
   3  -2   3      400.40      393.97     14.34 o 
   5  -2   3       13.86       15.75      3.61 o 
   6  -2   3        5.97        2.84      2.94 o 
   7  -2   3       38.33       65.70      7.23 o 
   8  -2   3        0.03       -6.67      5.96 o 
  -9  -1   3       17.05       18.25      8.88 o 
  -8  -1   3       10.17       21.42      7.82 o 
  -7  -1   3        0.33       -4.84      4.44 o 
  -6  -1   3        0.22       -2.55      3.38 o 
  -5  -1   3       72.42       70.26      6.55 o 
  -4  -1   3       81.74       68.06      2.97 o 
  -3  -1   3       62.44       67.37      5.28 o 
  -2  -1   3      283.21      300.12     10.87 o 
  -1  -1   3     1661.35     1732.49     26.62 o 
   0  -1   3      653.84      657.20     21.87 o 
   1  -1   3      328.74      296.34      6.88 o 
   2  -1   3      515.79      510.51     15.80 o 
   3  -1   3     1651.65     1628.44     25.89 o 
   4  -1   3     1428.82     1347.18     23.13 o 
   5  -1   3       34.15       39.80      9.07 o 
   6  -1   3       38.46       45.02      7.26 o 
   7  -1   3       26.41       32.04      7.42 o 
   8  -1   3        2.81        3.54      5.87 o 
   9  -1   3        0.31       -3.17      6.30 o 
  -9   0   3       35.99       46.72     10.71 o 
  -8   0   3      108.27      103.41     10.49 o 
  -7   0   3        0.04       -6.15      4.10 o 
  -6   0   3      111.82      111.14      8.97 o 
  -5   0   3      142.56      131.40      4.92 o 
  -4   0   3      120.75      107.03      3.82 o 
  -3   0   3       92.43       91.77      4.69 o 
  -2   0   3      470.59      500.45     14.84 o 
  -1   0   3        1.61        1.55      1.58 o 
   0   0   3      177.05      190.03      4.98 o 
   1   0   3      964.77     1091.62     20.88 o 
   2   0   3     3871.09     3643.26     54.57 o 
   3   0   3      127.63      101.92      5.96 o 
   4   0   3      246.05      240.26     10.40 o 
   5   0   3      493.29      482.14     17.07 o 
   6   0   3       68.78       71.90      6.99 o 
   7   0   3       30.74       50.60      8.16 o 
   8   0   3        0.63       -3.10      5.12 o 
   9   0   3        1.54       -2.98      5.99 o 
  -9   1   3       77.33       85.03     12.39 o 
  -8   1   3       18.26       17.79      7.98 o 
  -7   1   3        2.78       -6.99      4.69 o 
  -6   1   3        2.22       -2.67      3.17 o 
  -5   1   3        0.98        0.52      1.49 o 
  -4   1   3       46.83       49.95      6.12 o 
  -3   1   3      249.85      253.00      6.24 o 
  -2   1   3       79.41       92.32      3.06 o 
  -1   1   3       17.16       18.04      3.57 o 
   0   1   3     1339.91     1302.87     17.67 o 
   1   1   3      139.48      139.03      3.15 o 
   2   1   3     2411.32     2419.82     37.19 o 
   3   1   3      999.14     1094.54     27.10 o 
   4   1   3        0.24       -0.99      2.42 o 
   5   1   3       13.15        1.92      3.45 o 
   6   1   3       19.52       10.74      4.63 o 
   7   1   3        0.19        3.20      4.35 o 
   8   1   3       65.86       85.28     10.46 o 
   9   1   3        0.32       -3.69      5.68 o 
  10   1   3        0.35        3.38      6.95 o 
  -8   2   3       10.84       17.98      7.39 o 
  -7   2   3       18.67       22.32      7.05 o 
  -6   2   3       12.10       13.13      5.50 o 
  -5   2   3       22.22       20.88      5.96 o 
  -4   2   3      185.16      186.79      7.03 o 
  -3   2   3       87.05       99.46      4.07 o 
  -2   2   3     1264.57     1430.14     23.18 o 
  -1   2   3      945.71      958.95     13.09 o 
   0   2   3      355.78      361.71      5.92 o 
   1   2   3     2576.45     2607.61     31.50 o 
   2   2   3     1605.84     1755.80     27.13 o 
   3   2   3      772.37      730.90     19.87 o 
   4   2   3      188.56      172.33      8.60 o 
   5   2   3      161.23      138.99      8.16 o 
   6   2   3        7.67        8.94      4.72 o 
   7   2   3       35.67       35.36      7.02 o 
   8   2   3       15.24       25.02      6.67 o 
   9   2   3       66.84       98.26     11.70 o 
  10   2   3        7.75        6.02      7.26 o 
  -8   3   3        4.52        9.38      7.67 o 
  -7   3   3        0.69       -2.33      4.97 o 
  -6   3   3        7.55        2.79      4.91 o 
  -5   3   3      286.48      277.44      9.03 o 
  -4   3   3     1018.02     1072.86     20.25 o 
  -3   3   3       64.76       63.32      3.60 o 
  -2   3   3       34.80       31.41      2.43 o 
  -1   3   3      368.70      380.79      9.37 o 
   0   3   3      350.58      364.25      8.21 o 
   1   3   3      884.42      882.15     15.52 o 
   2   3   3       12.67       11.63      2.05 o 
   3   3   3       60.54       63.24      5.00 o 
   4   3   3      219.87      215.58      9.69 o 
   5   3   3      233.01      218.84     10.43 o 
   6   3   3      343.83      302.91     13.26 o 
   7   3   3        3.71        4.04      4.47 o 
   8   3   3       12.08       15.21      5.87 o 
   9   3   3        9.14       14.53      6.40 o 
  10   3   3        0.08        2.48      6.43 o 
  -5   4   3       37.10       37.71      4.90 o 
  -4   4   3       12.62       15.28      3.45 o 
  -3   4   3        4.67        2.43      1.79 o 
  -2   4   3      375.43      381.89      7.48 o 
  -1   4   3       46.06       46.26      2.49 o 
   0   4   3       39.57       38.32      4.70 o 
   1   4   3      491.30      566.92     13.49 o 
   2   4   3      197.46      197.57      6.19 o 
   3   4   3     1624.53     1764.37     41.76 o 
   4   4   3      309.89      318.56     12.82 o 
   5   4   3       81.24       69.91      6.52 o 
   6   4   3       84.69       74.85      7.02 o 
   7   4   3       83.77       72.49      7.33 o 
   8   4   3       89.20       86.49      8.29 o 
   9   4   3        0.24        1.80      5.50 o 
  10   4   3        5.77       -4.47      5.28 o 
  -6   5   3        1.39       -1.40      4.53 o 
  -5   5   3       64.96       71.20      6.28 o 
  -4   5   3        5.09        7.15      3.30 o 
  -3   5   3        0.28       -0.19      2.51 o 
  -2   5   3       89.62       90.09      4.92 o 
  -1   5   3      276.26      265.59      8.58 o 
   0   5   3        0.22       -1.09      1.67 o 
   1   5   3      574.59      634.23     13.59 o 
   2   5   3        5.10        2.26      1.17 o 
   3   5   3      139.66      142.45      5.02 o 
   4   5   3       84.99       82.67      6.67 o 
   5   5   3       17.57       27.26      5.71 o 
   6   5   3       27.07       31.20      6.71 o 
   7   5   3        2.26       -1.83      4.69 o 
   8   5   3      177.09      169.01     11.46 o 
   9   5   3       58.80       68.46      7.73 o 
  10   5   3       19.88       26.79      6.34 o 
  -5   6   3       49.58       42.36      5.47 o 
  -4   6   3       74.42       75.09      5.99 o 
  -3   6   3      183.23      180.41      7.65 o 
  -2   6   3       16.31       11.37      6.50 o 
  -1   6   3       43.67       46.56      9.17 o 
   0   6   3        7.17        9.90      2.87 o 
   1   6   3       60.49       65.67      5.10 o 
   2   6   3      150.48      192.47     12.53 o 
   3   6   3       94.85       88.92      4.02 o 
   4   6   3      134.58      122.27      5.21 o 
   5   6   3        1.88       -0.91      4.02 o 
   6   6   3        0.04       -4.05      2.70 o 
   7   6   3       55.05       61.45      6.57 o 
   8   6   3      225.90      216.52      9.50 o 
   9   6   3       20.76       13.05      4.78 o 
  10   6   3       15.42       19.54      5.91 o 
  -5   7   3       54.54       52.99      9.87 o 
  -4   7   3       12.57       12.92      4.47 o 
  -3   7   3       16.09       19.48      6.64 o 
  -2   7   3        0.78       -2.22      3.15 o 
  -1   7   3      283.19      295.35     10.73 o 
   0   7   3       76.51       74.57      5.07 o 
   1   7   3       44.05       59.85      8.97 o 
   2   7   3       92.27       81.06      5.14 o 
   3   7   3       26.12       16.67      5.40 o 
   4   7   3        0.11       -3.66      3.10 o 
   5   7   3      176.12      168.51     10.80 o 
   6   7   3       65.79       79.62      7.56 o 
   7   7   3       97.40       87.45      6.18 o 
   8   7   3       20.36       22.08      5.22 o 
   9   7   3      142.17      123.67     11.80 o 
  -4   8   3       40.77       28.28      8.48 o 
  -2   8   3       29.59       41.51      5.93 o 
  -1   8   3        6.06        2.39      3.34 o 
   0   8   3        4.95       -1.44      2.82 o 
   1   8   3      222.53      237.73      9.12 o 
   2   8   3       55.53       63.54      5.98 o 
   3   8   3       19.22       13.50      5.71 o 
   4   8   3        3.75        0.28      4.22 o 
   5   8   3        5.90        4.07      5.03 o 
   6   8   3      100.83       95.15      8.94 o 
   7   8   3       51.85       71.93     10.59 o 
   8   8   3      105.09      100.62     10.09 o 
   9   8   3        4.64       -1.71      5.99 o 
  -3   9   3        0.02       -6.77      6.24 o 
  -2   9   3        5.82       -2.11      7.02 o 
  -1   9   3        3.22       -0.75      5.56 o 
   0   9   3       22.41       14.48      4.41 o 
   1   9   3       15.96        9.99      4.03 o 
   2   9   3       15.56       12.41      4.07 o 
   3   9   3        4.52       -0.87      4.53 o 
   4   9   3      157.56      163.08     11.95 o 
   5   9   3       70.99       80.97     11.55 o 
   6   9   3       37.07       40.17      8.82 o 
   7   9   3       29.50       26.85      8.23 o 
   8   9   3       31.25       44.49      9.81 o 
   9   9   3        9.31       16.21      8.29 o 
  -2  10   3        1.11       -8.63      6.27 o 
  -1  10   3       13.13       13.91      7.36 o 
   0  10   3        6.73       10.00      6.83 o 
   1  10   3        0.15       -1.86      3.75 o 
   2  10   3       27.38       30.02      9.00 o 
   3  10   3      261.03      223.31     14.78 o 
   4  10   3        2.14       -0.53      5.15 o 
   5  10   3        0.59       -0.93      5.99 o 
   6  10   3       51.97       56.97     10.49 o 
   7  10   3       35.41       49.67     10.12 o 
   8  10   3        0.04       -4.56      5.56 o 
   0  11   3        0.08       -1.65      6.46 o 
   1  11   3       39.23       34.40      9.93 o 
   2  11   3       19.15       17.63      8.29 o 
   3  11   3        9.78       18.84      7.70 o 
   4  11   3        1.18       -2.86      5.56 o 
   5  11   3        8.36        6.58      6.43 o 
   6  11   3        0.64       -0.59      5.77 o 
  -4 -10   4        0.62        0.56      6.02 o 
  -3 -10   4       11.36       12.91      7.11 o 
  -2 -10   4       34.42       32.94      8.66 o 
  -1 -10   4       13.48        4.44      6.71 o 
   0 -10   4        3.06        3.57      7.33 o 
  -7  -9   4       16.82        8.69      6.86 o 
  -6  -9   4       27.36       30.70      8.23 o 
  -5  -9   4        5.08        3.57      5.46 o 
  -4  -9   4       37.17       39.97     10.35 o 
  -3  -9   4       12.04       15.37      9.87 o 
  -2  -9   4       99.29       98.66      9.56 o 
  -1  -9   4      279.22      298.72     16.73 o 
   0  -9   4       72.87       85.65     12.33 o 
   1  -9   4        2.61        3.79      7.58 o 
   2  -9   4        0.00        3.35      7.20 o 
  -8  -8   4       21.99       21.39      8.38 o 
  -7  -8   4        2.15       -5.56      5.84 o 
  -6  -8   4       34.25       24.77      7.79 o 
  -5  -8   4       13.60       15.27      6.74 o 
  -4  -8   4       11.35       11.19      4.17 o 
  -3  -8   4        0.61       -2.05      3.07 o 
  -2  -8   4      530.97      556.63     22.59 o 
  -1  -8   4        0.01       -5.21      3.47 o 
   0  -8   4      337.86      366.34     12.37 o 
   1  -8   4       25.81       31.73      8.54 o 
   2  -8   4        2.33        2.55      5.74 o 
   3  -8   4        2.31       -5.87      6.08 o 
   4  -8   4        0.00        0.25      7.79 o 
  -8  -7   4       21.12        7.11      6.92 o 
  -7  -7   4        9.10       -4.97      5.43 o 
  -6  -7   4      191.91      185.56     13.01 o 
  -5  -7   4        0.95       -6.40      4.38 o 
  -4  -7   4       27.92       22.79      4.98 o 
  -3  -7   4        0.72       -0.82      2.79 o 
  -2  -7   4       53.90       51.56      5.70 o 
  -1  -7   4       11.02       10.38      6.08 o 
   0  -7   4       33.16       34.79      5.18 o 
   1  -7   4        1.40       -0.32      3.30 o 
   2  -7   4       39.32       47.47      6.16 o 
   3  -7   4       21.83       18.38      7.48 o 
   4  -7   4        6.76       10.93      6.86 o 
   5  -7   4        1.19        0.96      6.33 o 
  -9  -6   4        1.23        0.16      6.67 o 
  -8  -6   4        0.49       -0.53      6.15 o 
  -7  -6   4       33.38       14.62      7.14 o 
  -6  -6   4      104.92       98.07      9.53 o 
  -5  -6   4       99.21      101.08      8.97 o 
  -4  -6   4        7.59       10.77      3.12 o 
  -3  -6   4       57.40       59.73      4.44 o 
  -2  -6   4        6.75        6.06      2.94 o 
  -1  -6   4        9.62        5.36      3.06 o 
   0  -6   4       46.10       61.13      5.68 o 
   1  -6   4        2.66        2.97      2.83 o 
   2  -6   4       11.27        4.95      3.48 o 
   3  -6   4        0.69       -0.21      3.28 o 
   4  -6   4        1.92        1.80      5.68 o 
   5  -6   4        1.64       -7.54      5.25 o 
   6  -6   4        0.41        1.86      6.83 o 
  -9  -5   4        0.39       -4.38      5.81 o 
  -8  -5   4       41.41       23.25      8.20 o 
  -7  -5   4       50.92       61.31     10.28 o 
  -6  -5   4        0.08       -1.71      3.57 o 
  -5  -5   4       40.64       36.60      6.92 o 
  -4  -5   4      167.29      176.79     12.12 o 
  -3  -5   4       43.63       51.58     10.00 o 
  -2  -5   4        0.75        0.72      2.21 o 
  -1  -5   4       20.38       22.69      3.62 o 
   0  -5   4     1087.39     1131.40     22.07 o 
   1  -5   4      110.06      107.04      5.66 o 
   2  -5   4        1.49       -0.02      2.56 o 
   3  -5   4       22.41       15.24      3.73 o 
   4  -5   4       57.82       51.54      8.75 o 
   5  -5   4        5.76        4.53      5.99 o 
   7  -5   4       11.50       20.49      6.94 o 
  -9  -4   4       11.78       13.32      8.41 o 
  -8  -4   4       95.16      110.52     11.08 o 
  -7  -4   4        6.84        8.41      6.27 o 
  -6  -4   4       20.36       21.30      6.58 o 
  -5  -4   4       34.59       33.53      6.52 o 
  -4  -4   4      198.96      184.68      6.28 o 
  -3  -4   4       51.98       54.62      3.67 o 
  -2  -4   4      114.73      115.84      4.97 o 
  -1  -4   4     1703.70     1929.29     32.31 o 
   0  -4   4      216.55      221.45      7.30 o 
   1  -4   4        0.03       -1.49      3.31 o 
   2  -4   4       13.11        6.43      2.73 o 
   3  -4   4      111.14      103.46      5.69 o 
   4  -4   4       22.79       14.56      5.96 o 
   5  -4   4       25.69       21.51      7.48 o 
   6  -4   4       15.62       20.83      7.90 o 
   7  -4   4       62.06       83.22      8.90 o 
  -9  -3   4       10.41       11.89      8.10 o 
  -8  -3   4       15.24       16.27      6.92 o 
  -7  -3   4       67.57       94.25     11.58 o 
  -6  -3   4      217.04      192.17     12.20 o 
  -5  -3   4       33.15       39.55      6.80 o 
  -4  -3   4        5.62        1.80      1.94 o 
  -3  -3   4      215.34      208.11      5.99 o 
  -2  -3   4      148.17      144.85      4.98 o 
  -1  -3   4      215.62      255.66      9.36 o 
   0  -3   4      126.27      106.28      4.56 o 
   1  -3   4      132.90      123.66      5.19 o 
   2  -3   4      191.92      173.60      6.74 o 
   3  -3   4       76.48       69.23      5.84 o 
   4  -3   4       52.43       63.15      8.51 o 
   5  -3   4        2.27        3.89      3.66 o 
   6  -3   4       94.15       96.20      6.42 o 
   7  -3   4       11.23       19.67      6.18 o 
   8  -3   4        7.54       11.02      7.42 o 
  -9  -2   4       30.41       15.55      7.89 o 
  -8  -2   4        0.79       -7.26      4.84 o 
  -7  -2   4       73.34       77.12     10.31 o 
  -6  -2   4       34.44       30.70      6.77 o 
  -5  -2   4       21.12       18.97      5.03 o 
  -4  -2   4      280.55      302.04     13.38 o 
  -3  -2   4      210.70      278.51     13.52 o 
  -2  -2   4      397.32      400.00      8.31 o 
  -1  -2   4       37.84       44.37      5.45 o 
   0  -2   4       31.65       29.84      2.43 o 
   1  -2   4      179.91      164.92      5.54 o 
   2  -2   4       14.68       11.54      2.45 o 
   3  -2   4        4.24        7.09      2.50 o 
   4  -2   4      128.24      114.29      5.58 o 
   5  -2   4        0.80       -0.85      2.67 o 
   6  -2   4      306.54      279.49     10.17 o 
   7  -2   4       31.56       46.66      8.82 o 
   8  -2   4        5.31        3.26      7.39 o 
  -9  -1   4       57.71       63.18     11.61 o 
  -8  -1   4       23.76       19.74      8.57 o 
  -7  -1   4       49.01       47.47      8.69 o 
  -6  -1   4      356.78      338.64     16.17 o 
  -5  -1   4       96.81       87.80      7.51 o 
  -4  -1   4       84.33       81.96      6.80 o 
  -3  -1   4       52.59       39.43      5.31 o 
  -2  -1   4        0.31       -0.22      2.27 o 
  -1  -1   4      310.53      284.87      6.48 o 
   0  -1   4      246.19      250.80      4.39 o 
   1  -1   4      333.89      331.54      4.90 o 
   2  -1   4      113.44      100.41      3.36 o 
   3  -1   4      752.17      698.70     11.54 o 
   4  -1   4     1553.80     1533.66     26.04 o 
   5  -1   4        0.25       -3.28      2.19 o 
   6  -1   4       14.29        8.16      5.87 o 
   7  -1   4       30.23       39.96      8.57 o 
   8  -1   4        7.46       10.03      6.24 o 
   9  -1   4        0.01       -8.38      5.59 o 
  -9   0   4        0.87       -2.48      5.99 o 
  -8   0   4        1.20       -4.94      6.61 o 
  -7   0   4      228.62      225.08     14.22 o 
  -6   0   4       46.65       47.10      7.67 o 
  -5   0   4      215.86      217.10     11.67 o 
  -4   0   4      168.65      144.92      8.66 o 
  -3   0   4        5.14        2.33      2.36 o 
  -2   0   4      103.15      127.29      6.86 o 
  -1   0   4      211.25      215.80      8.72 o 
   0   0   4       81.56       70.77      2.29 o 
   1   0   4       71.98       72.30      2.40 o 
   2   0   4       42.84       40.26      2.74 o 
   3   0   4        3.66        3.49      1.95 o 
   4   0   4      788.19      869.64     24.81 o 
   5   0   4      248.24      218.22     11.05 o 
   6   0   4       15.19       16.92      5.34 o 
   7   0   4       13.10       13.13      5.93 o 
   8   0   4        2.93       -0.99      4.75 o 
   9   0   4        0.91       -0.19      5.40 o 
  -8   1   4       48.12       56.32     10.99 o 
  -7   1   4       47.64       62.62     10.15 o 
  -6   1   4       85.59       80.00      8.20 o 
  -5   1   4       69.12       63.67      6.58 o 
  -4   1   4      211.19      198.32     10.28 o 
  -3   1   4      793.55      829.99     14.64 o 
  -2   1   4      686.44      789.10     13.70 o 
  -1   1   4      113.56       92.63      2.94 o 
   0   1   4     1211.30     1237.77     17.44 o 
   1   1   4      562.71      556.84      8.61 o 
   2   1   4       19.12       18.50      1.98 o 
   3   1   4      215.27      217.26      9.31 o 
   4   1   4      128.35      125.18      7.58 o 
   5   1   4      163.87      156.93      9.31 o 
   6   1   4       26.97       43.77      7.11 o 
   7   1   4        2.44        1.49      4.28 o 
   8   1   4        8.00       -0.71      4.84 o 
   9   1   4        8.42        7.33      6.49 o 
  -8   2   4        1.48        4.75      7.58 o 
  -7   2   4       37.26       69.45     10.37 o 
  -6   2   4        9.67       13.63      5.99 o 
  -5   2   4        6.81       10.00      4.97 o 
  -4   2   4        9.47        8.36      2.26 o 
  -3   2   4      466.57      457.72     10.01 o 
  -2   2   4     2004.48     2346.27     29.61 o 
  -1   2   4      343.80      366.89      6.56 o 
   0   2   4      245.51      222.76      5.68 o 
   1   2   4     1165.81     1183.21     19.58 o 
   2   2   4       12.38       13.47      1.90 o 
   3   2   4       22.49       23.90      4.41 o 
   4   2   4      210.49      224.96     10.31 o 
   5   2   4        3.09        1.86      3.76 o 
   6   2   4        3.13        2.42      4.07 o 
   7   2   4       65.06       89.19     10.18 o 
   8   2   4        3.55        0.78      4.94 o 
   9   2   4        0.01       -3.88      5.71 o 
  10   2   4        2.27        3.23      7.58 o 
  -7   3   4       34.71       50.17      9.25 o 
  -6   3   4       11.21       11.74      5.68 o 
  -5   3   4       16.83       18.72      5.93 o 
  -4   3   4        0.21        0.24      2.23 o 
  -3   3   4      549.59      564.51     10.20 o 
  -2   3   4       20.96       27.17      3.04 o 
  -1   3   4       29.49       26.28      2.15 o 
   0   3   4       60.07       57.80      2.27 o 
   1   3   4       44.49       46.04      2.10 o 
   2   3   4      611.78      605.43     14.82 o 
   3   3   4      616.02      637.64     18.94 o 
   4   3   4      373.65      333.58     12.98 o 
   5   3   4      300.80      300.95     12.88 o 
   6   3   4       26.78       37.32      6.64 o 
   7   3   4       16.16       20.61      5.90 o 
   8   3   4       31.01       38.74      7.98 o 
   9   3   4       72.35       83.20     11.18 o 
  10   3   4        5.22        3.45      7.20 o 
  -6   4   4       24.49       33.13      7.14 o 
  -5   4   4       85.29       89.29      8.41 o 
  -4   4   4        0.75        2.00      2.74 o 
  -3   4   4      302.65      316.39      7.36 o 
  -2   4   4      106.34      101.70      3.69 o 
  -1   4   4      180.04      170.85      4.34 o 
   0   4   4       74.83       76.55      4.24 o 
   1   4   4       55.20       42.69      3.26 o 
   2   4   4        0.19       -0.71      1.69 o 
   3   4   4      539.79      548.98     17.85 o 
   4   4   4      199.01      206.20     10.31 o 
   5   4   4        5.09        6.89      3.88 o 
   6   4   4       20.88       20.49      5.74 o 
   7   4   4       25.05       25.55      6.77 o 
   8   4   4       16.57       14.19      6.46 o 
   9   4   4       31.80       56.72      9.75 o 
  10   4   4       34.89       52.47     10.68 o 
  -6   5   4        0.32        9.38      6.02 o 
  -5   5   4        1.39        1.83      4.94 o 
  -4   5   4       32.26       27.46      4.42 o 
  -3   5   4      490.24      498.88     12.84 o 
  -2   5   4       81.42       84.61      5.00 o 
  -1   5   4       92.28      103.00      5.18 o 
   0   5   4        0.75       -1.59      1.68 o 
   1   5   4       39.88       34.64      3.70 o 
   2   5   4       86.32      114.00      5.17 o 
   3   5   4      227.61      245.86      7.93 o 
   4   5   4      105.04      133.28      8.63 o 
   5   5   4        4.91        3.88      4.53 o 
   6   5   4        0.01       -3.57      4.41 o 
   7   5   4       19.92       27.41      6.74 o 
   8   5   4        2.22       -6.94      4.63 o 
   9   5   4        5.96        4.81      5.96 o 
  10   5   4       48.96       54.83     10.59 o 
  -6   6   4        0.16        4.38      5.15 o 
  -5   6   4        3.09        1.58      4.44 o 
  -4   6   4       10.23       10.89      4.06 o 
  -3   6   4      174.55      176.63      7.70 o 
  -2   6   4        1.94       -1.10      2.70 o 
  -1   6   4       65.44       65.65      4.66 o 
   0   6   4       44.50       48.47      5.05 o 
   1   6   4      267.98      274.25      9.11 o 
   2   6   4       98.80       89.51      5.01 o 
   3   6   4      120.02      119.73      5.81 o 
   4   6   4      115.13       89.07      4.66 o 
   5   6   4       43.44       61.04      8.16 o 
   6   6   4        1.85       -0.43      4.19 o 
   7   6   4       45.72       43.59      8.23 o 
   8   6   4        7.53       10.84      4.26 o 
   9   6   4      111.74      111.35      8.55 o 
  10   6   4        1.90       -2.30      4.65 o 
  -4   7   4       34.64       53.30      6.27 o 
  -3   7   4        4.39        1.99      3.62 o 
  -2   7   4      160.28      155.57      7.48 o 
  -1   7   4      649.42      687.21     16.55 o 
   0   7   4      132.99      131.84     11.83 o 
   1   7   4        4.77        1.22      2.68 o 
   2   7   4       64.53       70.88      5.95 o 
   3   7   4      143.21      143.27      6.77 o 
   4   7   4       71.23       72.37      9.16 o 
   5   7   4        2.41        5.46      4.07 o 
   6   7   4       14.11       27.66      7.79 o 
   7   7   4       41.87       45.52      5.65 o 
   8   7   4        3.47        5.95      4.05 o 
   9   7   4       49.41       64.03     14.14 o 
  -4   8   4        0.01       -5.68      6.92 o 
  -3   8   4       90.50       90.57      7.03 o 
  -2   8   4      282.97      288.17     10.65 o 
  -1   8   4       10.16        7.61      3.97 o 
   0   8   4        4.09       -2.78      3.83 o 
   1   8   4       33.47       49.32      5.79 o 
   2   8   4       54.29       72.52     16.50 o 
   3   8   4        9.79        2.70      4.04 o 
   4   8   4       47.65       42.25      8.72 o 
   5   8   4        0.83       -0.90      3.63 o 
   6   8   4      104.83      111.86     10.00 o 
   7   8   4       29.07       26.14      7.73 o 
   8   8   4        8.32        9.38      6.83 o 
   9   8   4       64.06       94.47     13.38 o 
  -3   9   4        1.17       -6.99      6.52 o 
  -2   9   4       10.08       -1.09      6.02 o 
  -1   9   4        4.62        0.37      3.96 o 
   0   9   4       55.46       68.89     10.43 o 
   1   9   4        7.50       12.43      4.30 o 
   2   9   4       22.10       20.71      4.91 o 
   3   9   4        0.90        1.18      4.59 o 
   4   9   4       97.93       99.90      9.84 o 
   5   9   4      173.49      156.72     11.92 o 
   6   9   4        4.56        1.71      5.28 o 
   7   9   4        2.90       -4.53      4.32 o 
   8   9   4       17.58       21.51      8.72 o 
  -1  10   4        4.54        2.86      6.95 o 
   0  10   4       23.79       16.39      5.47 o 
   1  10   4       19.49       16.09      4.79 o 
   2  10   4        0.48        1.54      4.25 o 
   3  10   4      111.45       92.70      9.93 o 
   4  10   4       15.63       11.58      7.23 o 
   5  10   4        1.00        0.78      5.22 o 
   6  10   4        4.01       -1.99      6.27 o 
   7  10   4        2.13        5.59      6.46 o 
   8  10   4        0.06       -6.77      6.02 o 
   1  11   4        5.04       -1.65      6.24 o 
   2  11   4       22.93       26.14      9.22 o 
   3  11   4        4.85       -2.08      5.84 o 
   4  11   4        5.26       -1.58      5.84 o 
   5  11   4       25.00       28.41      8.82 o 
   6  11   4       41.56       65.72     12.01 o 
  -3 -10   5        0.02       -3.41      5.68 o 
  -2 -10   5       33.22       39.80      9.28 o 
  -1 -10   5        0.10       -1.24      6.15 o 
   0 -10   5       11.55        9.87      8.57 o 
  -6  -9   5       17.11       20.33      8.41 o 
  -5  -9   5        3.43       -2.02      5.93 o 
  -4  -9   5       30.38       32.94      8.35 o 
  -3  -9   5        4.83        3.28      4.18 o 
  -2  -9   5        2.15        1.69      4.09 o 
  -1  -9   5       25.80       16.73      7.02 o 
   0  -9   5      141.37      128.22     11.83 o 
   1  -9   5        5.34       -2.17      6.74 o 
   2  -9   5       32.55       34.21      9.87 o 
  -7  -8   5       37.42       42.90      9.87 o 
  -6  -8   5       13.24        8.23      6.80 o 
  -5  -8   5       61.92       66.22     10.15 o 
  -4  -8   5      122.28      123.13     10.77 o 
  -3  -8   5        0.12       -4.07      3.26 o 
  -2  -8   5       75.08       79.85     19.39 o 
  -1  -8   5       38.84       42.80      6.14 o 
   0  -8   5        8.08        1.36      4.31 o 
   1  -8   5        0.98       -4.72      3.56 o 
   2  -8   5        3.87       -2.86      4.05 o 
   3  -8   5        0.01       -3.88      5.65 o 
  -8  -7   5        9.70       11.33      8.26 o 
  -7  -7   5       29.83       27.66      8.88 o 
  -6  -7   5        3.13        2.45      4.81 o 
  -5  -7   5       17.15        2.86      5.84 o 
  -4  -7   5       73.62       88.57     10.99 o 
  -3  -7   5        0.51       -3.90      2.60 o 
  -2  -7   5       66.12       77.13      6.85 o 
  -1  -7   5      152.60      161.03      7.84 o 
   0  -7   5        7.76        2.40      3.67 o 
   1  -7   5       14.14        9.14      4.54 o 
   2  -7   5        0.78        1.02      3.87 o 
   3  -7   5        3.23       -3.68      3.86 o 
   4  -7   5       17.29       17.60      7.73 o 
  -8  -6   5       17.00       16.42      7.76 o 
  -7  -6   5       13.76       13.38      6.61 o 
  -6  -6   5        3.31       -0.75      4.78 o 
  -5  -6   5       97.11       93.32      9.16 o 
  -4  -6   5       43.50       34.90      7.85 o 
  -3  -6   5        9.97        8.18      3.17 o 
  -2  -6   5       55.72       59.79      4.65 o 
  -1  -6   5        0.23        0.67      2.91 o 
   0  -6   5       41.35       43.60      5.95 o 
   1  -6   5      128.45      136.01      6.98 o 
   2  -6   5      209.49      220.04      9.15 o 
   3  -6   5       24.29       29.51      5.31 o 
   4  -6   5        2.49        1.02      5.40 o 
   5  -6   5        0.28       -5.12      5.68 o 
  -9  -5   5       18.72       18.07      8.66 o 
  -8  -5   5        0.06       -5.31      5.37 o 
  -7  -5   5       98.15      113.41     11.30 o 
  -6  -5   5       43.28       41.26      8.66 o 
  -5  -5   5        5.24        2.98      4.72 o 
  -4  -5   5       62.52       67.99      8.94 o 
  -3  -5   5      123.07      115.79      5.57 o 
  -2  -5   5      260.24      259.26      8.46 o 
  -1  -5   5       42.24       42.23      4.58 o 
   0  -5   5       20.14       16.94      3.54 o 
   1  -5   5      144.48      148.75      6.70 o 
   2  -5   5        5.57        3.59      2.68 o 
   3  -5   5       27.71       19.03      4.30 o 
   4  -5   5       20.88        8.85      5.87 o 
   5  -5   5        5.52        1.49      6.40 o 
   6  -5   5        0.16       -3.47      4.29 o 
  -9  -4   5        3.37        5.18      7.82 o 
  -8  -4   5      150.20      137.19     12.67 o 
  -7  -4   5        0.51       -3.69      4.19 o 
  -6  -4   5       22.80       17.07      6.49 o 
  -5  -4   5       32.90       15.46      5.81 o 
  -4  -4   5      234.63      231.66     12.67 o 
  -3  -4   5       40.07       42.11      3.91 o 
  -2  -4   5        4.20        0.86      2.13 o 
  -1  -4   5      600.00      649.42     14.39 o 
   0  -4   5        3.16        0.70      2.24 o 
   1  -4   5        0.02       -2.57      2.21 o 
   2  -4   5        0.05       -1.15      2.34 o 
   3  -4   5       20.50       21.26      4.06 o 
   4  -4   5        0.01       -4.28      4.04 o 
   6  -4   5        0.09        4.43      4.12 o 
   7  -4   5        0.26       -1.39      4.45 o 
  -9  -3   5       70.36       90.65     13.63 o 
  -8  -3   5       99.39      106.58     13.57 o 
  -7  -3   5       69.21       57.53      9.90 o 
  -6  -3   5       28.39       27.79      6.77 o 
  -5  -3   5      195.87      176.21     11.49 o 
  -4  -3   5        2.18       -0.43      3.14 o 
  -3  -3   5        5.83        8.02      2.58 o 
  -2  -3   5      129.05      131.95      4.90 o 
  -1  -3   5      507.43      574.15     12.34 o 
   0  -3   5       83.85       74.64      2.63 o 
   1  -3   5      102.49      102.54      7.31 o 
   2  -3   5      276.68      280.81      8.94 o 
   3  -3   5      169.67      156.60      6.97 o 
   5  -3   5       10.63        8.31      3.89 o 
   6  -3   5       33.44       26.66      5.32 o 
   7  -3   5        2.59       -0.37     12.00 o 
   8  -3   5       38.45       40.42     10.34 o 
  -9  -2   5        1.87       -5.25      5.46 o 
  -8  -2   5        3.86       -8.62      5.74 o 
  -7  -2   5      132.46      116.64     10.59 o 
  -6  -2   5      198.18      185.90     12.17 o 
  -5  -2   5        0.10       -1.89      3.38 o 
  -4  -2   5       77.94       73.79      8.69 o 
  -3  -2   5       43.41       66.28      7.70 o 
  -2  -2   5      211.30      199.35      5.30 o 
  -1  -2   5      417.98      402.27     15.09 o 
   0  -2   5        3.77        3.32      1.21 o 
   1  -2   5      181.50      162.11      4.66 o 
   2  -2   5        2.32       -1.70      2.06 o 
   3  -2   5       41.23       42.74      6.81 o 
   4  -2   5       23.40       30.64      4.30 o 
   5  -2   5      253.95      256.15     12.28 o 
   6  -2   5      252.81      237.76     14.16 o 
   7  -2   5        5.08        0.75      5.37 o 
   8  -2   5        3.92        6.71      7.26 o 
  -9  -1   5        1.46       -8.10      6.05 o 
  -8  -1   5       87.64       95.62     10.52 o 
  -7  -1   5       87.79       82.71      9.28 o 
  -6  -1   5       19.05       11.92      5.81 o 
  -5  -1   5       89.84       95.22      8.51 o 
  -4  -1   5       60.52       63.36      7.92 o 
  -3  -1   5      178.58      154.39      8.94 o 
  -2  -1   5        2.52        4.91      3.07 o 
  -1  -1   5      136.70      151.04      4.48 o 
   0  -1   5        0.09       -0.09      0.86 o 
   1  -1   5      101.14       94.07      2.51 o 
   2  -1   5       25.04       29.57      2.54 o 
   3  -1   5        5.30        5.48      1.89 o 
   4  -1   5       77.72       70.42      4.27 o 
   5  -1   5        8.55        6.08      4.25 o 
   6  -1   5       47.32       38.40      7.82 o 
   7  -1   5       31.12       48.40      8.94 o 
   8  -1   5        0.37       -2.70      5.12 o 
   9  -1   5        0.33       -0.99      6.86 o 
  -8   0   5      167.65      181.65     14.19 o 
  -7   0   5      699.90      773.93     28.81 o 
  -6   0   5      210.24      208.90     13.07 o 
  -5   0   5       10.93       12.64      4.81 o 
  -4   0   5       95.87       93.73      7.61 o 
  -3   0   5      212.15      214.59     10.49 o 
  -2   0   5      473.08      536.56     17.45 o 
  -1   0   5     1198.35     1345.23     17.81 o 
   0   0   5        1.88        0.30      0.98 o 
   1   0   5      147.75      140.24      3.73 o 
   2   0   5      101.63      104.62      3.35 o 
   3   0   5        0.28       -1.45      1.66 o 
   4   0   5      789.43      772.47     23.35 o 
   5   0   5      156.82      170.53     10.09 o 
   6   0   5       36.65       49.92      7.98 o 
   7   0   5        0.01       -5.62      4.16 o 
   8   0   5        0.55       -1.71      5.50 o 
   9   0   5        0.27        0.00      5.71 o 
  -8   1   5      107.54      123.41     12.17 o 
  -7   1   5        7.07        3.48      5.90 o 
  -6   1   5       55.95       59.39      8.85 o 
  -5   1   5      131.93      151.75     10.18 o 
  -4   1   5      161.98      183.01     10.21 o 
  -3   1   5       30.10       32.23      6.58 o 
  -2   1   5      302.98      339.50      7.22 o 
  -1   1   5     1329.64     1408.97     28.39 o 
   0   1   5     1941.10     2169.68     28.02 o 
   1   1   5       85.98       80.72      2.87 o 
   2   1   5      196.90      178.36      4.52 o 
   3   1   5      812.89      789.56     24.54 o 
   4   1   5      259.36      252.31     11.46 o 
   5   1   5        0.12       19.43      5.93 o 
   6   1   5        0.47       -3.26      3.54 o 
   7   1   5        7.43        9.22      6.12 o 
   8   1   5        2.70       -5.28      4.56 o 
   9   1   5       19.21       19.09      8.44 o 
  -8   2   5        8.19        7.08      7.92 o 
  -7   2   5        1.79       -3.54      6.33 o 
  -6   2   5        3.06        2.48      5.34 o 
  -5   2   5        2.02       -0.22      4.28 o 
  -4   2   5      186.50      197.70     10.56 o 
  -3   2   5      317.52      322.56      7.92 o 
  -2   2   5        2.39        2.69      1.64 o 
  -1   2   5     1049.78     1214.61     16.81 o 
   0   2   5      386.11      411.26      8.12 o 
   1   2   5      219.55      216.68      5.00 o 
   2   2   5       72.77       67.23      2.85 o 
   3   2   5        1.81        0.40      2.64 o 
   4   2   5      533.89      552.48     18.41 o 
   5   2   5       22.47       16.92      5.22 o 
   6   2   5        0.01       -3.01      3.10 o 
   7   2   5       76.45       95.96     10.99 o 
   8   2   5       21.31       46.44      9.28 o 
   9   2   5        4.86       -7.70      5.18 o 
  -6   3   5        5.14        8.41      5.93 o 
  -5   3   5        4.55        0.53      4.38 o 
  -4   3   5       92.21       96.12      5.58 o 
  -3   3   5       45.10       43.72      2.94 o 
  -2   3   5      870.78      984.21     14.86 o 
  -1   3   5      393.65      419.37      9.23 o 
   0   3   5      236.92      255.94      5.80 o 
   1   3   5      493.35      506.33      8.68 o 
   2   3   5       42.90       34.42      4.45 o 
   3   3   5        2.02        3.93      2.10 o 
   4   3   5       25.08       27.41      5.56 o 
   5   3   5      129.56      132.10      8.75 o 
   6   3   5       20.25       20.21      5.59 o 
   7   3   5        7.13        4.00      5.90 o 
   8   3   5        2.28       -3.88      5.00 o 
   9   3   5        0.39       -2.20      6.08 o 
  10   3   5        2.01       -7.64      5.09 o 
  -7   4   5        0.14        1.61      5.96 o 
  -6   4   5        2.61       -0.75      4.81 o 
  -5   4   5       29.19       25.15      6.80 o 
  -4   4   5       23.36       22.51      6.43 o 
  -3   4   5        0.66       -0.59      2.29 o 
  -2   4   5        0.02       -1.46      1.93 o 
  -1   4   5      811.29      840.72     13.09 o 
   0   4   5       31.96       30.44      2.45 o 
   1   4   5       16.26       14.51      1.86 o 
   2   4   5        0.07       -1.64      1.63 o 
   3   4   5       93.56       90.43      4.72 o 
   4   4   5      102.17      111.11      8.04 o 
   5   4   5      247.14      255.60     12.64 o 
   6   4   5        3.48        0.90      3.79 o 
   7   4   5        9.79        2.27      5.62 o 
   8   4   5        0.49       -1.09      4.75 o 
   9   4   5        0.55       -4.07      5.09 o 
  10   4   5        6.39        0.25      6.92 o 
  -6   5   5       37.04       35.83      7.67 o 
  -5   5   5        8.44       13.47      6.36 o 
  -4   5   5       17.57       14.99      5.87 o 
  -3   5   5       70.02       72.01      4.98 o 
  -2   5   5      119.44      116.09      5.91 o 
  -1   5   5      902.56      915.08     29.00 o 
   0   5   5       17.36        9.70      3.06 o 
   1   5   5       70.59       58.35      4.46 o 
   2   5   5       70.74       76.77      8.46 o 
   3   5   5       83.49       80.23      4.77 o 
   4   5   5       99.29       96.71      7.73 o 
   5   5   5      149.94      135.70      9.56 o 
   6   5   5       81.87       86.12      8.13 o 
   7   5   5        3.60        0.65      5.53 o 
   8   5   5        5.31       11.46      5.93 o 
   9   5   5        7.98       -1.61      6.08 o 
  10   5   5        1.27       -1.27      6.30 o 
  -6   6   5        0.70        1.71      4.97 o 
  -5   6   5        2.88       -1.58      5.25 o 
  -4   6   5        1.71        3.91      5.84 o 
  -3   6   5       46.73       49.30      5.68 o 
  -2   6   5       28.03       31.91      4.63 o 
  -1   6   5       77.16       76.37      5.73 o 
   0   6   5        3.68       -2.07      2.90 o 
   1   6   5      961.76     1001.24     20.44 o 
   2   6   5      365.46      319.69      9.85 o 
   3   6   5        0.04       -3.12      2.08 o 
   4   6   5      101.67       92.79      7.92 o 
   5   6   5       18.33       26.64      6.61 o 
   6   6   5       21.27       22.66      6.95 o 
   7   6   5        0.27        3.38      5.68 o 
   8   6   5        2.71       -3.76      5.50 o 
   9   6   5        6.79        3.20      6.95 o 
  -5   7   5        3.13        2.36      6.18 o 
  -4   7   5        1.12        7.95      6.15 o 
  -3   7   5       14.38       16.27      6.05 o 
  -2   7   5       20.94       29.55      5.25 o 
  -1   7   5      360.22      345.22     11.26 o 
   0   7   5      234.92      221.06      9.78 o 
   1   7   5        4.95        3.50      3.49 o 
   2   7   5        5.09        1.11      2.77 o 
   3   7   5      102.61      100.59      5.96 o 
   4   7   5       74.57       89.01     10.52 o 
   5   7   5        0.11        0.93      4.84 o 
   6   7   5       11.91       14.96      6.33 o 
   7   7   5        0.17       -2.79      4.72 o 
   8   7   5       20.61       17.43      6.27 o 
   9   7   5       34.99       37.12      6.26 o 
  -4   8   5        0.36       -1.18      5.40 o 
  -3   8   5       40.26       39.97      6.33 o 
  -2   8   5      387.36      395.88     13.03 o 
  -1   8   5        0.20       -2.45      3.76 o 
   0   8   5       45.81       47.25      5.84 o 
   1   8   5        6.59        2.05      3.68 o 
   2   8   5      111.56      112.71      6.67 o 
   3   8   5        1.14       -1.92      3.23 o 
   4   8   5        9.61       12.98      5.59 o 
   5   8   5        6.68        2.36      5.31 o 
   6   8   5      106.66      109.31      9.90 o 
   7   8   5       73.86       99.25     12.82 o 
   8   8   5       23.78       28.47      8.51 o 
   9   8   5       20.59       10.46      7.05 o 
  -3   9   5       11.30       14.78      8.10 o 
  -2   9   5        0.09        0.98      4.19 o 
  -1   9   5        8.69        1.80      4.15 o 
   0   9   5        2.68       -5.02      3.35 o 
   1   9   5       45.68       57.18      6.61 o 
   2   9   5      110.75      119.01      8.91 o 
   3   9   5        7.17        3.34      3.98 o 
   4   9   5        0.15        4.22      5.28 o 
   5   9   5      137.98      118.22     10.65 o 
   6   9   5        2.35        4.75      5.40 o 
   7   9   5        7.24       -1.89      5.18 o 
   8   9   5        6.38       10.87      6.74 o 
  -1  10   5        2.91       -6.19      4.13 o 
   0  10   5       28.31       24.89      5.57 o 
   1  10   5        4.43        2.35      4.53 o 
   2  10   5       15.33       14.71      5.15 o 
   3  10   5        0.03       -3.29      6.36 o 
   4  10   5       33.97       35.39      9.07 o 
   5  10   5       10.22        5.77      7.14 o 
   6  10   5        4.39        5.06      6.15 o 
   7  10   5       44.54       52.47     11.18 o 
   1  11   5        0.42       -2.57      4.51 o 
   2  11   5       14.26        8.11      5.40 o 
   3  11   5        6.03       -9.08      6.05 o 
   4  11   5        6.96        3.45      6.92 o 
   5  11   5        3.81        2.61      7.33 o 
   6  11   5        4.02        1.30      6.58 o 
  -6  -9   6       25.69       39.18     10.21 o 
  -5  -9   6       39.04       27.94      8.79 o 
  -4  -9   6        0.66       -4.22      5.62 o 
  -3  -9   6       37.50       28.47      8.41 o 
  -2  -9   6       17.13       20.22      5.31 o 
  -1  -9   6        1.19       -2.19      4.27 o 
   0  -9   6       98.02      107.51     14.13 o 
   1  -9   6       14.75       16.14      8.63 o 
  -7  -8   6       28.35       17.29      8.66 o 
  -6  -8   6        2.07       -2.33      6.61 o 
  -5  -8   6       12.89        4.44      6.27 o 
  -4  -8   6        0.11       -0.62      5.09 o 
  -3  -8   6        1.16        3.14      5.56 o 
  -2  -8   6       20.52       22.69      6.38 o 
  -1  -8   6        0.01       -3.64      3.80 o 
   0  -8   6       60.37       77.97      7.72 o 
   1  -8   6       14.74        7.57      5.14 o 
   2  -8   6       30.02       22.15      5.85 o 
   3  -8   6       13.72        1.68      7.39 o 
  -7  -7   6       25.02       15.49      7.36 o 
  -6  -7   6        1.08        0.25      5.53 o 
  -5  -7   6        0.05       -2.58      5.81 o 
  -4  -7   6        0.33       -6.66      4.44 o 
  -3  -7   6       33.53       37.35      7.76 o 
  -2  -7   6       46.09       47.24      5.85 o 
  -1  -7   6       24.75       32.54      6.67 o 
   0  -7   6        0.72        0.12      3.64 o 
   1  -7   6        3.74       -2.36      3.70 o 
   2  -7   6        0.74       -2.28      3.71 o 
   3  -7   6       18.56        5.18      6.46 o 
   4  -7   6        7.60        0.09      6.67 o 
  -8  -6   6       13.19        5.71      7.42 o 
  -7  -6   6       16.25       22.79      8.16 o 
  -6  -6   6        7.38       -5.77      5.50 o 
  -5  -6   6      148.00      141.91     11.64 o 
  -4  -6   6       42.32       57.59      9.56 o 
  -3  -6   6        0.81       -2.73      3.88 o 
  -2  -6   6       44.50       52.46      5.64 o 
  -1  -6   6       20.57       22.03      4.74 o 
   0  -6   6       57.52       56.82      6.22 o 
   1  -6   6       14.03       11.61      3.93 o 
   2  -6   6       38.97       37.17      8.26 o 
   3  -6   6       51.00       51.73      9.34 o 
   4  -6   6        0.62       -4.35      5.50 o 
   5  -6   6        0.02       -4.35      5.93 o 
  -8  -5   6        9.98       11.39      7.48 o 
  -7  -5   6       30.27       19.37      8.32 o 
  -6  -5   6      548.59      504.21     22.76 o 
  -5  -5   6        0.80        0.56      4.28 o 
  -4  -5   6        1.96       -0.59      4.59 o 
  -3  -5   6       98.19       87.83      8.44 o 
  -2  -5   6      120.01      118.83      6.15 o 
  -1  -5   6        7.99        5.45      3.27 o 
   0  -5   6        2.04        2.79      2.63 o 
   1  -5   6      216.15      223.63      8.74 o 
   2  -5   6       22.09       16.76      4.07 o 
   3  -5   6       30.59       29.04      5.16 o 
   4  -5   6        9.50        8.17      5.09 o 
   6  -5   6        0.05       -1.65      4.51 o 
  -8  -4   6       43.12       62.96     11.92 o 
  -7  -4   6       83.93       75.10     11.46 o 
  -6  -4   6      259.60      259.91     15.49 o 
  -5  -4   6        9.36        9.34      5.62 o 
  -4  -4   6      247.05      249.36     13.66 o 
  -3  -4   6       63.24       56.35      8.35 o 
  -2  -4   6        1.97        1.43      2.27 o 
  -1  -4   6       22.43       21.86      3.52 o 
   0  -4   6       53.97       51.64      4.34 o 
   1  -4   6      117.51      100.98      9.03 o 
   2  -4   6        0.80       -1.88      2.84 o 
   3  -4   6        2.97        1.08      3.09 o 
   4  -4   6        4.50        1.81      3.57 o 
   5  -4   6        1.95       -3.00      3.48 o 
   6  -4   6        2.06        5.71      4.23 o 
   7  -4   6        0.02       -0.90      7.87 o 
  -8  -3   6       23.74       23.78      9.16 o 
  -7  -3   6       11.82       17.73      7.76 o 
  -6  -3   6       45.63       41.57      8.75 o 
  -5  -3   6      227.14      202.57     12.91 o 
  -4  -3   6       32.25       17.57      5.68 o 
  -3  -3   6        6.23        1.71      4.10 o 
  -2  -3   6        0.02        1.06      1.91 o 
  -1  -3   6      122.35      136.87      5.43 o 
   0  -3   6       77.38       72.74      4.32 o 
   1  -3   6      194.75      209.36      7.56 o 
   2  -3   6        4.77        1.73      2.74 o 
   3  -3   6       27.29       25.67      6.12 o 
   4  -3   6        5.53        3.36      2.66 o 
   5  -3   6        1.22       -2.88      3.19 o 
   6  -3   6        2.71        1.03      4.29 o 
   7  -3   6        6.38        0.62      4.65 o 
  -8  -2   6       11.32       15.55      7.76 o 
  -7  -2   6       90.38       91.93     10.34 o 
  -6  -2   6      348.63      396.92     19.31 o 
  -5  -2   6      218.19      206.61     13.16 o 
  -3  -2   6      172.45      166.31     10.21 o 
  -2  -2   6       11.20       10.38      1.46 o 
  -1  -2   6      237.21      236.41     11.49 o 
   0  -2   6       83.77       95.24      5.08 o 
   1  -2   6       15.48       14.58      1.60 o 
   2  -2   6       14.49       14.36      2.33 o 
   3  -2   6       35.92       53.37      6.67 o 
   4  -2   6        2.05        0.93      2.23 o 
   5  -2   6       46.24       46.18      6.52 o 
   6  -2   6        8.94       15.27      6.12 o 
   7  -2   6        1.11        1.46      5.53 o 
   8  -2   6       13.11        6.27      7.82 o 
  -8  -1   6        0.88       -5.59      5.68 o 
  -7  -1   6      270.52      283.41     16.58 o 
  -6  -1   6      381.59      418.68     19.71 o 
  -5  -1   6      615.18      604.27     22.97 o 
  -4  -1   6      504.00      523.43     20.12 o 
  -3  -1   6      553.54      536.96     19.40 o 
  -2  -1   6      625.60      672.29     21.92 o 
  -1  -1   6      114.42      110.60      6.66 o 
   0  -1   6      557.83      583.33      9.63 o 
   1  -1   6      387.73      397.74      7.41 o 
   2  -1   6        5.36        5.31      1.89 o 
   3  -1   6        6.56        5.21      1.92 o 
   4  -1   6       20.26       24.03      3.95 o 
   5  -1   6      101.73       92.83      8.13 o 
   6  -1   6      240.72      231.85     13.54 o 
   7  -1   6        3.55        2.05      5.15 o 
   8  -1   6        0.07       -0.78      6.58 o 
  -8   0   6       12.89       19.50      8.16 o 
  -7   0   6      106.57      107.45     10.65 o 
  -6   0   6      279.92      295.27     16.05 o 
  -5   0   6       34.00       48.96      8.29 o 
  -4   0   6      158.18      163.80     10.46 o 
  -3   0   6        2.61        1.52      3.66 o 
  -2   0   6       24.11       20.18      5.06 o 
  -1   0   6        7.63        7.66      1.92 o 
   0   0   6      809.78      898.70     18.47 o 
   1   0   6      913.09      928.10     13.81 o 
   2   0   6      439.22      440.14      8.19 o 
   3   0   6        1.84        0.00      1.93 o 
   4   0   6       34.99       38.22      8.03 o 
   5   0   6       70.13       63.15      6.77 o 
   6   0   6       64.63       82.15     10.12 o 
   7   0   6       28.08       20.96      6.80 o 
   8   0   6        1.17        1.46      6.33 o 
   9   0   6        0.44        1.33      6.58 o 
  -8   1   6       17.47       18.22      8.48 o 
  -7   1   6      203.78      213.41     14.59 o 
  -6   1   6        3.36        6.83      5.68 o 
  -5   1   6       24.69       20.58      6.12 o 
  -4   1   6      140.47      140.73      9.59 o 
  -3   1   6        3.84        0.40      3.32 o 
  -2   1   6        0.31       -0.71      1.49 o 
  -1   1   6        8.04       20.50      2.46 o 
   0   1   6        2.24        2.10      1.46 o 
   1   1   6      335.91      361.91      7.14 o 
   2   1   6      645.42      693.27     11.36 o 
   3   1   6      212.27      227.54      7.57 o 
   4   1   6       30.18       31.51      5.84 o 
   5   1   6       21.65       31.51      6.46 o 
   6   1   6      112.22       92.39      8.41 o 
   7   1   6        5.56        6.40      5.43 o 
   8   1   6        0.01        0.25      5.68 o 
   9   1   6        2.55       -1.37      6.21 o 
  -7   2   6       28.43       44.12      9.93 o 
  -6   2   6      172.06      185.03     12.57 o 
  -5   2   6       60.58       73.83      9.44 o 
  -4   2   6        3.67       -1.80      3.63 o 
  -3   2   6        0.79       -0.57      2.51 o 
  -2   2   6      461.62      465.58      8.50 o 
  -1   2   6      761.18      820.51     12.68 o 
   0   2   6     1562.18     1772.98     23.59 o 
   1   2   6       32.53       27.17      3.31 o 
   2   2   6      155.94      148.13      4.43 o 
   3   2   6       73.97       64.69      3.23 o 
   4   2   6       60.96       70.35      8.23 o 
   5   2   6        8.27        8.20      4.81 o 
   6   2   6      101.88      106.80      8.94 o 
   7   2   6        4.90       -1.06      4.78 o 
   8   2   6        6.05        2.48      5.68 o 
   9   2   6        3.48        0.12      6.83 o 
  -5   3   6       17.55       12.33      5.71 o 
  -4   3   6        1.66        0.23      2.81 o 
  -3   3   6       21.50       23.36      9.38 o 
  -2   3   6        9.09        4.65      1.80 o 
  -1   3   6      344.89      386.99      8.75 o 
   0   3   6      375.18      374.11      7.46 o 
   1   3   6      948.05      993.70     20.75 o 
   2   3   6       38.90       40.09      3.12 o 
   3   3   6       19.87       13.68      2.91 o 
   4   3   6        7.71        6.18      3.94 o 
   5   3   6       10.97       11.02      4.81 o 
   6   3   6       93.19       92.98      8.51 o 
   7   3   6       32.61       32.23      8.07 o 
   8   3   6        1.12       -7.54      5.03 o 
   9   3   6        0.01       -7.45      4.97 o 
  -6   4   6        2.55        0.71      5.18 o 
  -5   4   6        1.73       -6.47      4.32 o 
  -4   4   6       34.84       31.05      6.71 o 
  -3   4   6       46.24       58.46      7.89 o 
  -2   4   6       46.82       49.27      4.71 o 
  -1   4   6      119.65      111.93      5.31 o 
   0   4   6       10.26        8.32      1.97 o 
   1   4   6      341.06      321.81      6.84 o 
   2   4   6       50.37       46.97      4.57 o 
   3   4   6        7.77       10.30      2.83 o 
   4   4   6       60.21       64.82      6.77 o 
   5   4   6       29.00       41.54      7.17 o 
   6   4   6       97.59       94.16      8.88 o 
   7   4   6       14.48        8.72      5.87 o 
   8   4   6       13.78       16.55      7.61 o 
   9   4   6        0.85       -1.80      6.40 o 
  -6   5   6       39.53       36.98      8.82 o 
  -5   5   6       35.05       46.48      8.82 o 
  -4   5   6       31.31       29.03      6.99 o 
  -3   5   6       62.03       61.31      9.07 o 
  -2   5   6        0.02       -3.76      2.50 o 
  -1   5   6      124.98      130.37      6.27 o 
   0   5   6       26.41       34.48      4.39 o 
   1   5   6        4.41        4.37      2.69 o 
   2   5   6       35.87       45.54      6.74 o 
   3   5   6      374.69      365.74     10.50 o 
   4   5   6      290.19      282.95     13.88 o 
   5   5   6       33.71       51.35      8.63 o 
   6   5   6       75.89       90.53     10.87 o 
   7   5   6       13.15       14.59      6.52 o 
   8   5   6       17.20       23.35      8.26 o 
   9   5   6        0.03       -8.48      5.65 o 
  -5   6   6        7.30        2.67      6.15 o 
  -4   6   6       14.16        5.59      5.77 o 
  -3   6   6       36.95       44.98      8.32 o 
  -2   6   6        0.63       -3.77      4.69 o 
  -1   6   6       58.12       63.31      5.96 o 
   0   6   6       36.74       36.08      5.36 o 
   1   6   6     1062.57     1099.65     24.76 o 
   2   6   6      325.89      299.20      9.89 o 
   3   6   6        8.88        5.83      3.23 o 
   4   6   6       25.21       32.26      7.42 o 
   5   6   6       44.34       45.23      8.20 o 
   6   6   6       26.60       30.11      7.79 o 
   7   6   6        7.69        3.91      5.28 o 
   8   6   6        7.23       10.24      7.39 o 
   9   6   6        4.71        4.38      7.36 o 
  -4   7   6       15.30       14.22      7.33 o 
  -3   7   6       66.28       90.22     10.80 o 
  -2   7   6       37.96       31.28      5.40 o 
  -1   7   6       95.00       89.78     10.88 o 
   0   7   6      868.94      911.17     20.45 o 
   1   7   6        0.07       -4.01      3.06 o 
   2   7   6        0.71       -3.95      2.96 o 
   3   7   6       84.81       77.29      5.94 o 
   4   7   6       83.68       72.96      7.76 o 
   5   7   6        3.75       -0.03      4.35 o 
   6   7   6        0.39       -2.73      4.50 o 
   7   7   6        4.43        3.97      5.53 o 
   8   7   6       19.98       27.01      8.82 o 
   9   7   6       12.53        6.86      7.26 o 
  -3   8   6       39.49       38.74      8.60 o 
  -2   8   6        6.26        1.42      4.04 o 
  -1   8   6       10.23        4.25      4.46 o 
   0   8   6        4.38        2.54      4.09 o 
   1   8   6        4.20       -1.03      3.21 o 
   2   8   6       12.99        2.77      3.58 o 
   3   8   6       43.36       45.33      6.02 o 
   4   8   6      120.40      103.51      9.59 o 
   5   8   6        0.06       -1.74      4.69 o 
   6   8   6        0.00       -1.15      4.22 o 
   7   8   6       83.64      112.07     13.50 o 
   8   8   6        0.03       -1.43      5.65 o 
  -2   9   6       53.45       51.69     11.32 o 
  -1   9   6        9.88       11.84      5.34 o 
   0   9   6        2.55       -5.73      3.82 o 
   1   9   6       23.38       22.59      5.23 o 
   2   9   6        6.97        8.99      4.91 o 
   3   9   6       21.18       18.04      4.92 o 
   4   9   6       36.19       32.44      8.32 o 
   5   9   6       12.12       12.79      7.30 o 
   6   9   6        9.51       12.48      6.80 o 
   7   9   6        6.35        4.91      6.77 o 
   8   9   6        0.03       -5.28      5.99 o 
  -1  10   6        0.53       -5.76      4.66 o 
   0  10   6       48.25       60.76     11.74 o 
   1  10   6       52.25       51.17      7.07 o 
   2  10   6       36.21       43.62      6.44 o 
   3  10   6       13.94        5.33      5.11 o 
   4  10   6       27.79       19.47      8.29 o 
   5  10   6       17.67        8.48      6.67 o 
   6  10   6        9.71        0.09      6.99 o 
   7  10   6        4.96        8.51      7.05 o 
   2  11   6        1.17       -6.99      8.80 o 
   3  11   6       33.14       25.05      9.28 o 
   4  11   6       29.07       36.57     11.30 o 
   5  11   6        8.69       -3.23      7.33 o 
  -4  -9   7        4.10       -2.70      6.18 o 
  -3  -9   7        1.19        7.70      7.85 o 
  -2  -9   7        0.06       -2.36      5.87 o 
  -1  -9   7        2.83        4.34      5.10 o 
   0  -9   7        0.33        1.92      4.78 o 
  -6  -8   7       66.25       75.25     12.11 o 
  -5  -8   7       31.44       35.55      9.41 o 
  -4  -8   7        0.73        2.42      6.21 o 
  -3  -8   7        2.28        0.90      6.40 o 
  -2  -8   7        0.01        3.14      6.27 o 
  -1  -8   7        1.80        3.89      4.63 o 
   0  -8   7       45.77       86.16     34.32 o 
   1  -8   7       34.24       37.23      6.80 o 
   2  -8   7        1.48       -1.46      5.01 o 
  -7  -7   7       18.20       12.05      8.20 o 
  -6  -7   7       18.64       19.56      7.61 o 
  -5  -7   7       16.28        1.24      5.37 o 
  -4  -7   7        0.08       -2.02      5.28 o 
  -3  -7   7       82.51       81.77      9.13 o 
  -2  -7   7       22.33       24.53      7.14 o 
  -1  -7   7        1.34       -3.09      3.70 o 
   0  -7   7       31.69       39.83      6.23 o 
   1  -7   7        0.51       -5.02      3.81 o 
   2  -7   7        2.45        0.84      3.97 o 
   3  -7   7        0.35       -1.03      4.42 o 
  -7  -6   7        0.61       -0.87      6.12 o 
  -6  -6   7       18.12       13.94      7.51 o 
  -5  -6   7       90.42       93.79     12.48 o 
  -4  -6   7      242.40      237.47     15.18 o 
  -3  -6   7       37.96       29.00      7.54 o 
  -2  -6   7        7.53        2.67      4.87 o 
  -1  -6   7       65.88       78.15      7.11 o 
   0  -6   7       50.92       52.13      6.06 o 
   1  -6   7        0.02       -5.29      3.53 o 
   2  -6   7        0.16       -3.52      6.21 o 
   3  -6   7        9.80        6.88      4.52 o 
   4  -6   7        9.84        5.02      4.68 o 
  -8  -5   7       22.91       17.14      9.07 o 
  -7  -5   7       22.97       39.40      9.75 o 
  -6  -5   7      123.22      108.32     10.68 o 
  -5  -5   7      100.32      118.28     13.88 o 
  -4  -5   7      558.00      559.69     23.44 o 
  -3  -5   7        7.83        1.46      5.71 o 
  -2  -5   7      116.00      114.84      9.66 o 
  -1  -5   7        2.04        0.15      2.84 o 
   0  -5   7        3.76        0.03      3.02 o 
   1  -5   7       21.90       21.01      4.71 o 
   2  -5   7       18.94       21.72      4.66 o 
   3  -5   7        2.26        0.98      3.71 o 
   4  -5   7        0.71       -6.74      5.09 o 
   5  -5   7        1.49        0.23      4.35 o 
  -8  -4   7        0.54        0.96      7.11 o 
  -7  -4   7       86.30      102.64     13.26 o 
  -6  -4   7        0.83       -5.99      5.15 o 
  -5  -4   7        5.54       12.08      6.08 o 
  -4  -4   7       69.68       67.18      9.97 o 
  -3  -4   7        3.32        1.61      4.66 o 
  -2  -4   7       70.40       67.55      7.58 o 
  -1  -4   7       42.34       52.47      5.16 o 
   0  -4   7        2.26        4.35      2.82 o 
   1  -4   7      199.73      202.07      9.98 o 
   2  -4   7        9.64        7.08      3.61 o 
   3  -4   7       15.44        8.41      5.93 o 
   4  -4   7        6.21        7.75      3.24 o 
   5  -4   7        1.82        5.65      7.14 o 
   6  -4   7        0.18        2.12      5.07 o 
  -8  -3   7        8.34        2.33      7.89 o 
  -7  -3   7        1.47       -4.13      5.25 o 
  -6  -3   7        4.95        3.60      5.59 o 
  -5  -3   7      317.21      309.90     16.95 o 
  -4  -3   7      181.92      179.54     12.33 o 
  -3  -3   7      257.38      255.53     13.91 o 
  -2  -3   7      174.19      156.81     10.46 o 
  -1  -3   7        0.12        1.57      2.45 o 
   0  -3   7       23.20       29.16      4.12 o 
   1  -3   7      169.59      162.80     10.56 o 
   2  -3   7       16.89       16.39      3.26 o 
   3  -3   7        6.46        2.96      2.32 o 
   4  -3   7        5.26        5.27      3.17 o 
   5  -3   7        4.19        0.07      3.49 o 
   6  -3   7        0.03       -5.64      3.76 o 
   7  -3   7       15.58       15.31      7.30 o 
  -8  -2   7        2.18        3.85      7.85 o 
  -7  -2   7        4.29       -3.32      5.37 o 
  -6  -2   7        4.81        0.28      5.62 o 
  -5  -2   7      765.49      788.49     28.44 o 
  -4  -2   7      627.18      619.98     23.47 o 
  -3  -2   7      186.64      174.94     11.21 o 
  -2  -2   7        6.63        3.10      4.63 o 
  -1  -2   7      276.94      273.68      5.12 o 
   0  -2   7      238.45      239.14      6.19 o 
   1  -2   7       11.94        5.68      2.11 o 
   2  -2   7      297.83      283.04      7.18 o 
   3  -2   7       80.49       73.83      3.96 o 
   4  -2   7        9.19        7.61      2.87 o 
   5  -2   7       16.78       17.85      6.64 o 
   6  -2   7        1.25       -0.87      5.18 o 
   7  -2   7       39.31       36.45      9.16 o 
  -8  -1   7        0.01       -5.81      6.86 o 
  -7  -1   7       69.41       81.96     12.14 o 
  -6  -1   7        7.89        0.28      7.02 o 
  -5  -1   7      791.70      872.00     30.24 o 
  -4  -1   7      202.85      211.54     13.07 o 
  -3  -1   7      168.25      153.55     10.18 o 
  -2  -1   7      271.08      269.47     13.10 o 
  -1  -1   7       81.60       70.85      4.73 o 
   0  -1   7       37.09       35.56      2.57 o 
   1  -1   7       11.86        7.19      2.16 o 
   2  -1   7      290.53      297.85      9.05 o 
   3  -1   7      107.46      103.25     10.03 o 
   4  -1   7       11.38        9.00      3.61 o 
   5  -1   7        0.49        0.93      4.25 o 
   6  -1   7       85.98       88.79      8.88 o 
   7  -1   7        5.17       10.65      6.86 o 
   8  -1   7        7.69        2.08      6.49 o 
  -8   0   7       12.20       -0.59      7.58 o 
  -7   0   7       63.85       71.87     11.24 o 
  -6   0   7       46.19       46.16     10.34 o 
  -5   0   7     1125.09     1144.09     35.83 o 
  -4   0   7        0.79        5.46      5.22 o 
  -3   0   7      247.88      244.11     12.57 o 
  -2   0   7      240.03      250.85      8.30 o 
  -1   0   7      207.10      197.09      4.96 o 
   0   0   7      174.93      177.62      7.21 o 
   1   0   7        8.18       11.45      2.01 o 
   2   0   7       77.67       75.30      3.44 o 
   3   0   7       38.76       50.67     10.34 o 
   4   0   7       97.17       84.48      5.34 o 
   5   0   7       69.71       80.44      7.61 o 
   6   0   7       27.27       33.44      7.73 o 
   7   0   7        1.09        3.32      5.65 o 
   8   0   7       16.10       20.27      8.01 o 
  -7   1   7       15.99       15.09      8.13 o 
  -6   1   7       25.56       26.89      8.20 o 
  -5   1   7       52.93       74.79     10.15 o 
  -4   1   7       86.53       89.04      8.35 o 
  -3   1   7       39.76       52.56      7.48 o 
  -2   1   7        1.83        2.66      2.37 o 
  -1   1   7       56.31       53.17      3.31 o 
   0   1   7       40.51       46.17      3.21 o 
   1   1   7       60.97       55.74      2.98 o 
   2   1   7     1111.06     1125.72     16.88 o 
   3   1   7       20.83       19.55      3.57 o 
   4   1   7       89.71       84.70      5.23 o 
   5   1   7        3.59        5.93      4.41 o 
   6   1   7        1.83        2.73      5.56 o 
   7   1   7        0.00       -4.47      5.03 o 
   8   1   7        8.05        3.41      6.27 o 
   9   1   7        0.19        4.25      6.64 o 
  -6   2   7       25.81       31.64      8.32 o 
  -5   2   7       78.54       87.11      8.75 o 
  -4   2   7      183.68      186.66      8.23 o 
  -3   2   7       11.69        1.07      4.97 o 
  -2   2   7        6.56        6.43      2.81 o 
  -1   2   7        1.71        1.58      1.63 o 
   0   2   7        4.56        3.91      1.74 o 
   1   2   7      115.87      134.65      4.45 o 
   2   2   7      168.73      155.99      4.89 o 
   3   2   7      263.76      262.71      6.69 o 
   4   2   7        1.24        0.31      3.94 o 
   5   2   7        0.25       -2.08      4.28 o 
   6   2   7        0.31       -2.64      3.94 o 
   7   2   7        6.49       10.12      5.93 o 
   8   2   7        1.42       -4.84      5.43 o 
   9   2   7        8.86       -1.06      6.67 o 
  -7   3   7        1.29        3.41      6.61 o 
  -6   3   7       58.70       61.63     10.40 o 
  -5   3   7        0.15        0.81      5.00 o 
  -4   3   7        1.13       -2.33      4.38 o 
  -3   3   7      217.00      207.85     11.02 o 
  -2   3   7      234.68      222.57      7.80 o 
  -1   3   7      132.22      123.71      4.32 o 
   0   3   7        0.36       -0.50      1.53 o 
   1   3   7      267.29      242.98      6.13 o 
   2   3   7      102.19       95.29      3.89 o 
   3   3   7       51.30       46.64      3.57 o 
   4   3   7        2.71        1.99      3.54 o 
   5   3   7       27.28       28.28      6.49 o 
   6   3   7        2.79        3.26      5.28 o 
   7   3   7        2.15       -1.77      4.72 o 
   8   3   7       13.00        8.38      6.40 o 
   9   3   7        8.78        1.83      6.86 o 
  -6   4   7        0.03       -8.07      6.12 o 
  -5   4   7       10.89        7.30      5.96 o 
  -4   4   7      137.66      112.26     10.15 o 
  -3   4   7       33.60       41.91      7.26 o 
  -2   4   7        1.18       -2.30      3.97 o 
  -1   4   7      137.76      139.86      6.26 o 
   0   4   7      110.38      117.51      5.74 o 
   1   4   7      165.24      155.30      4.90 o 
   2   4   7       10.65       11.07      2.26 o 
   3   4   7        0.05       -0.78      2.61 o 
   4   4   7       84.68       83.70      7.54 o 
   5   4   7       65.30       84.29     10.06 o 
   6   4   7      161.37      163.58     11.46 o 
   7   4   7       31.51       33.03      8.07 o 
   8   4   7       12.06       14.41      7.02 o 
   9   4   7        0.19       -4.53      6.30 o 
  -5   5   7       45.89       48.96      8.75 o 
  -4   5   7       11.11        1.55      5.71 o 
  -3   5   7       12.87        9.50      5.37 o 
  -2   5   7       29.16       25.99      7.14 o 
  -1   5   7        5.89        4.26      3.14 o 
   0   5   7       35.52       42.04      9.73 o 
   1   5   7      191.68      198.61     15.34 o 
   2   5   7        0.12       -1.24      3.38 o 
   3   5   7      665.64      632.23     15.16 o 
   4   5   7      164.23      172.15     11.18 o 
   5   5   7        0.71       -2.67      3.94 o 
   6   5   7       36.01       51.47      9.69 o 
   7   5   7        5.35        4.00      5.40 o 
   8   5   7        4.20       -6.02      5.77 o 
   9   5   7        0.75       -1.33      6.99 o 
  -5   6   7        4.16        0.37      6.05 o 
  -4   6   7        5.07        3.45      6.55 o 
  -3   6   7        0.14       -6.99      4.66 o 
  -2   6   7      243.04      270.28     14.68 o 
  -1   6   7      214.16      225.10      8.97 o 
   0   6   7       54.82       63.22      6.37 o 
   1   6   7       92.13       84.63      5.85 o 
   2   6   7      582.20      585.39     37.66 o 
   3   6   7        3.10       -2.48      3.35 o 
   4   6   7       17.41       14.19      5.71 o 
   5   6   7      105.69       88.11      8.72 o 
   6   6   7       20.77       21.51      7.23 o 
   7   6   7        3.59       -7.11      5.37 o 
   8   6   7        0.32       -4.25      5.43 o 
   9   6   7        1.59       -2.58      6.30 o 
  -4   7   7        3.06        1.58      6.64 o 
  -3   7   7        0.23       -0.90      6.21 o 
  -2   7   7       20.28       24.81      7.85 o 
  -1   7   7      182.50      185.45      8.65 o 
   0   7   7      297.27      321.35     15.71 o 
   1   7   7        0.82       -4.43      2.95 o 
   2   7   7        1.59       -4.55      3.03 o 
   3   7   7        5.09        0.17      3.39 o 
   4   7   7       20.52       25.99      6.99 o 
   5   7   7       51.76       67.87     10.18 o 
   6   7   7       38.36       32.13      8.32 o 
   7   7   7        1.08       -6.12      4.59 o 
   8   7   7        1.21       -2.83      6.52 o 
   9   7   7       22.19       43.84     10.80 o 
  -3   8   7        1.99        1.68      7.36 o 
  -2   8   7       27.86       20.77      7.45 o 
  -1   8   7       12.59       16.58      5.26 o 
   0   8   7      210.05      204.13     21.00 o 
   1   8   7       24.92       16.73      4.86 o 
   2   8   7       61.73       76.72      7.39 o 
   3   8   7       68.26       72.93      7.34 o 
   4   8   7        0.01       -3.73      5.50 o 
   5   8   7       14.78       13.94      6.18 o 
   6   8   7       32.64       21.64      8.13 o 
   7   8   7       21.37       35.21      9.56 o 
   8   8   7        0.00       -3.38      5.96 o 
  -2   9   7        6.70        5.53      8.29 o 
  -1   9   7        8.47        4.21      4.70 o 
   0   9   7        0.52       -2.17      4.56 o 
   1   9   7        0.01       -1.55      4.01 o 
   2   9   7       48.20       65.34      7.34 o 
   3   9   7       81.99       84.91      8.17 o 
   4   9   7        1.67       -0.62      5.56 o 
   5   9   7       24.82       18.35      7.70 o 
   6   9   7       13.92       16.33      7.05 o 
   7   9   7       15.18       14.00      7.48 o 
   0  10   7        0.64        5.52      4.96 o 
   1  10   7       13.46       18.66      5.69 o 
   2  10   7        5.21        5.29      5.06 o 
   3  10   7       31.34       48.72      7.23 o 
   4  10   7        0.10        3.63      5.77 o 
   5  10   7       41.07       51.63     10.87 o 
   6  10   7       19.09       20.80      8.44 o 
  -5  -8   8        6.09        9.59      8.10 o 
  -4  -8   8       10.19        5.62      6.64 o 
  -3  -8   8        6.78       -4.04      6.46 o 
  -2  -8   8        2.33        6.40      7.02 o 
  -1  -8   8        7.69       14.81      7.67 o 
   0  -8   8        5.88       10.74      5.83 o 
   1  -8   8        0.95        1.49      5.52 o 
  -6  -7   8        2.63       -6.61      6.46 o 
  -5  -7   8        0.11       -2.33      6.61 o 
  -4  -7   8       11.83        6.80      6.61 o 
  -3  -7   8      233.25      244.95     16.33 o 
  -2  -7   8       94.33      106.52     10.83 o 
  -1  -7   8        8.15        5.71      6.80 o 
   0  -7   8        8.74        5.74      4.84 o 
   1  -7   8        0.38        0.55      4.72 o 
   2  -7   8        9.89        6.13      4.85 o 
   3  -7   8        1.13       -3.41      4.91 o 
  -7  -6   8       12.41        7.26      7.33 o 
  -6  -6   8        0.43       -5.56      5.22 o 
  -5  -6   8       18.17       12.73      7.85 o 
  -4  -6   8      164.83      158.58     12.64 o 
  -3  -6   8       86.81       89.22     12.33 o 
  -2  -6   8      139.74      154.45     12.23 o 
  -1  -6   8       46.20       58.49     10.09 o 
   0  -6   8       35.81       51.02     11.21 o 
   1  -6   8        4.30       -0.16      3.79 o 
   2  -6   8        0.01       -3.03      4.04 o 
   3  -6   8        1.19       -0.40      4.46 o 
   4  -6   8        0.11       -0.61      6.69 o 
  -7  -5   8       24.31       29.62      9.62 o 
  -6  -5   8        1.61        4.59      5.96 o 
  -5  -5   8       67.18       71.65     11.08 o 
  -4  -5   8       71.22       73.95     11.46 o 
  -3  -5   8        2.40        5.12      5.84 o 
  -2  -5   8       67.82       80.44     11.39 o 
  -1  -5   8        2.25        5.46      5.28 o 
   0  -5   8        1.96        1.70      3.74 o 
   1  -5   8        2.20        2.58      3.99 o 
   2  -5   8        3.54       -2.64      3.93 o 
   3  -5   8       53.25       55.57     10.18 o 
   4  -5   8        8.76        7.98      3.77 o 
   5  -5   8       14.37       16.71      5.94 o 
  -7  -4   8        3.85        0.31      7.45 o 
  -6  -4   8       29.43       29.74      8.29 o 
  -5  -4   8       80.29      100.09     13.16 o 
  -4  -4   8       87.91       94.72     11.92 o 
  -3  -4   8      240.84      254.11     15.27 o 
  -2  -4   8        0.13       -4.32      4.13 o 
  -1  -4   8        0.46       -2.24      3.97 o 
   0  -4   8       53.49       62.66     10.23 o 
   1  -4   8        1.61       -4.10      2.73 o 
   2  -4   8        0.62       -1.65      2.53 o 
   3  -4   8       22.31       25.03      4.30 o 
   4  -4   8        2.90        1.18      3.11 o 
   5  -4   8        0.07        3.83      4.66 o 
   6  -4   8        0.74       -1.45      4.22 o 
  -7  -3   8       20.65       19.03      8.54 o 
  -6  -3   8        5.54        2.92      5.81 o 
  -5  -3   8        7.27       -1.18      5.46 o 
  -4  -3   8       61.61       71.84     10.59 o 
  -3  -3   8     1064.74     1128.66     36.04 o 
  -2  -3   8      578.37      566.92     22.35 o 
  -1  -3   8       24.90       28.65      7.05 o 
   0  -3   8        0.03       -1.98      2.06 o 
   1  -3   8      319.66      318.00      8.01 o 
   2  -3   8       57.18       68.56      5.12 o 
   3  -3   8       18.66       10.58      3.09 o 
   4  -3   8       44.07       57.89      6.29 o 
   5  -3   8        2.15       -3.23      3.78 o 
   6  -3   8        0.04       -8.69      5.81 o 
  -7  -2   8       20.32       18.72      9.07 o 
  -6  -2   8        3.57        1.99      6.55 o 
  -5  -2   8      118.06      119.62     10.99 o 
  -4  -2   8       66.41       48.28      9.50 o 
  -3  -2   8      961.39     1018.01     33.09 o 
  -2  -2   8       10.99       10.06      6.24 o 
  -1  -2   8      451.69      423.04     11.05 o 
   0  -2   8      109.84      106.47      5.49 o 
   1  -2   8        0.44       -2.76      1.84 o 
   2  -2   8       20.68       19.92      3.15 o 
   3  -2   8        1.89       -1.88      2.35 o 
   4  -2   8       51.58       61.25     12.60 o 
   5  -2   8       15.32       15.86      7.14 o 
   6  -2   8        1.20       -4.04      5.40 o 
   7  -2   8       17.59       14.47      7.73 o 
  -7  -1   8        0.66       -0.34      7.02 o 
  -6  -1   8       31.29       34.18      9.41 o 
  -5  -1   8       93.12      112.91     12.85 o 
  -4  -1   8       61.64       81.40     11.39 o 
  -3  -1   8      786.81      763.78     26.70 o 
  -2  -1   8        5.60        5.37      3.02 o 
  -1  -1   8       67.89       61.09      4.38 o 
   0  -1   8        7.04        5.07      2.04 o 
   1  -1   8       43.42       42.86      3.39 o 
   2  -1   8       24.98       38.34      4.87 o 
   3  -1   8        2.05       -3.29      2.19 o 
   4  -1   8       46.16       57.67      7.22 o 
   5  -1   8        2.69        2.64      4.87 o 
   6  -1   8        8.12        2.86      5.53 o 
   7  -1   8       44.35       48.49     10.40 o 
  -7   0   8       20.15       20.30      8.23 o 
  -6   0   8        0.81       -3.20      5.77 o 
  -5   0   8      115.02       93.23     10.31 o 
  -4   0   8       58.92       58.33      9.81 o 
  -3   0   8      346.96      334.05     15.74 o 
  -2   0   8      220.48      206.32     13.68 o 
  -1   0   8      174.50      179.35     15.66 o 
   0   0   8       55.51       54.08      6.16 o 
   1   0   8       24.38       22.74      2.79 o 
   2   0   8       14.83       10.88      2.33 o 
   3   0   8        0.00       -3.45      2.30 o 
   4   0   8      277.24      285.59     10.21 o 
   5   0   8       32.93       32.85      6.95 o 
   6   0   8        6.25       -1.33      4.59 o 
   7   0   8        0.00       -5.50      4.66 o 
   8   0   8        2.05       -1.24      5.84 o 
  -7   1   8        1.19       -3.73      7.02 o 
  -6   1   8        8.50       -1.37      6.86 o 
  -5   1   8        2.01       -3.35      5.62 o 
  -4   1   8      147.43      151.97     11.02 o 
  -3   1   8       55.70       57.14      8.48 o 
  -2   1   8        0.49       -3.47      2.32 o 
  -1   1   8        7.18        5.94      2.86 o 
   0   1   8      278.38      281.97      6.84 o 
   1   1   8       73.00       72.41      3.58 o 
   2   1   8       82.14       79.87      3.76 o 
   3   1   8       79.51       76.52      3.92 o 
   4   1   8       37.47       39.47      5.01 o 
   5   1   8       17.29       17.11      6.24 o 
   6   1   8        0.15       -1.52      4.53 o 
   7   1   8        5.25        3.07      5.90 o 
   8   1   8        0.71       -2.08      5.62 o 
  -5   2   8       39.70       42.06      5.99 o 
  -4   2   8       97.17       97.99      6.45 o 
  -3   2   8        1.98       -4.17      2.78 o 
  -2   2   8        0.03        0.47      2.83 o 
  -1   2   8       57.00       55.09      4.47 o 
   0   2   8      204.20      204.76      5.81 o 
   1   2   8       37.24       49.60      3.75 o 
   2   2   8        6.62        4.29      2.13 o 
   3   2   8      116.37      118.71      5.21 o 
   4   2   8       29.91       30.32      5.42 o 
   5   2   8        4.16       -4.75      4.25 o 
   6   2   8        2.15        3.07      4.94 o 
   7   2   8        8.63        7.11      6.36 o 
   8   2   8        1.64       -6.99      6.02 o 
  -6   3   8        0.36       -3.20      5.03 o 
  -5   3   8        1.93       -4.13      5.37 o 
  -4   3   8        0.75       -4.16      4.56 o 
  -3   3   8        1.92       -3.88      3.88 o 
  -2   3   8      248.53      227.04     12.51 o 
  -1   3   8      108.59       92.26      5.23 o 
   0   3   8       48.36       55.00      3.70 o 
   1   3   8      492.21      488.96      9.85 o 
   2   3   8       17.01       18.64      2.85 o 
   3   3   8       11.37        7.72      2.62 o 
   4   3   8        6.23        1.52      4.22 o 
   5   3   8        3.64        0.68      4.91 o 
   6   3   8       35.53       40.23      8.13 o 
   7   3   8       14.77       26.20      8.41 o 
   8   3   8       61.81       65.44     11.42 o 
   9   3   8        7.46        4.75      7.08 o 
  -6   4   8        0.84       -9.78      6.52 o 
  -5   4   8        3.05       -1.40      5.68 o 
  -4   4   8       79.28       92.20     11.11 o 
  -3   4   8       89.33       66.84      9.07 o 
  -2   4   8      117.79      112.94      9.69 o 
  -1   4   8       10.23        5.46      5.28 o 
   0   4   8      309.61      299.34      9.43 o 
   1   4   8       32.92       33.96      4.68 o 
   2   4   8        1.52        1.08      2.26 o 
   3   4   8       22.04       21.20      3.06 o 
   4   4   8       37.02       36.88      7.39 o 
   5   4   8      171.81      160.72     11.46 o 
   6   4   8       44.98       55.29      9.19 o 
   7   4   8        2.14        1.71      5.53 o 
   8   4   8       24.31       23.07      8.13 o 
   9   4   8        1.26        2.45      6.49 o 
  -5   5   8       38.36       36.07      8.63 o 
  -4   5   8        3.65        5.74      5.71 o 
  -3   5   8        5.81       -1.74      5.59 o 
  -2   5   8        2.82        0.37      4.50 o 
  -1   5   8       21.67       10.03      5.65 o 
   0   5   8      594.20      614.01     15.26 o 
   1   5   8       13.80        9.85      3.68 o 
   2   5   8       91.92       80.37      5.91 o 
   3   5   8      235.45      222.01     17.62 o 
   4   5   8      288.43      293.27     10.45 o 
   5   5   8        5.28        0.53      5.15 o 
   6   5   8       57.88       69.05     10.87 o 
   7   5   8       33.12       42.56      9.41 o 
   8   5   8        0.25       -3.82      5.90 o 
   9   5   8        0.02       -9.03      6.95 o 
  -4   6   8       26.04       20.49      8.48 o 
  -3   6   8        1.04       -0.22      5.68 o 
  -2   6   8        8.80        5.74      5.43 o 
  -1   6   8        6.14        5.34      5.68 o 
   0   6   8       63.88       75.79      9.05 o 
   1   6   8      379.85      369.95     11.74 o 
   2   6   8      508.08      518.49     14.42 o 
   3   6   8       65.66       67.57      6.58 o 
   4   6   8       36.77       30.59      9.20 o 
   5   6   8        0.07       -3.17      4.91 o 
   6   6   8        4.78        1.92      5.59 o 
   7   6   8       38.10       47.22     10.46 o 
   8   6   8        3.76       -0.75      6.83 o 
  -3   7   8        8.96        1.06      6.12 o 
  -2   7   8       87.96      105.00     10.59 o 
  -1   7   8        6.53       -0.87      6.02 o 
   0   7   8       20.42       14.49      4.47 o 
   1   7   8       25.97       29.16      5.81 o 
   2   7   8      169.77      144.83     16.92 o 
   3   7   8       25.14       25.24      9.70 o 
   4   7   8       57.78       57.24      6.40 o 
   5   7   8       11.91        6.02      5.81 o 
   6   7   8        1.11       -4.28      4.84 o 
   7   7   8        7.21        0.09      6.24 o 
   8   7   8        9.97       19.65      8.23 o 
  -2   8   8        6.16        5.12      6.52 o 
  -1   8   8        2.18       -2.08      7.23 o 
   0   8   8       11.88       10.61      5.10 o 
   1   8   8       25.07       23.29     10.04 o 
   2   8   8        3.46        4.06      4.06 o 
   3   8   8        4.45       -0.82      3.86 o 
   4   8   8       44.40       58.89      7.34 o 
   5   8   8       82.82      105.71     12.88 o 
   6   8   8        3.98        1.40      5.87 o 
   7   8   8       17.06       23.87      8.54 o 
   8   8   8        2.80       -4.72      6.89 o 
  -1   9   8        1.38        1.49      7.67 o 
   0   9   8       62.98       62.29      7.77 o 
   1   9   8       14.47       15.98      5.59 o 
   2   9   8        2.85       -1.20      4.12 o 
   3   9   8        3.71        3.21      4.45 o 
   4   9   8       10.19       12.36      7.33 o 
   5   9   8        8.85       11.52      7.14 o 
   6   9   8       11.46       17.66      8.20 o 
   7   9   8       12.54       11.21      7.67 o 
   1  10   8        5.52       -3.97      4.92 o 
   2  10   8        0.55       -4.16      4.73 o 
   3  10   8       13.40       17.69      5.55 o 
   4  10   8        5.09        9.53      7.70 o 
   5  10   8       13.58       16.45      8.10 o 
  -2  -8   9       15.24        4.32      7.42 o 
  -5  -7   9       26.80       33.93     10.06 o 
  -4  -7   9        0.53       -7.98      5.50 o 
  -3  -7   9        0.32       -2.55      5.50 o 
  -2  -7   9       56.97       37.81      9.41 o 
  -1  -7   9       50.95       60.91     10.93 o 
   0  -7   9       15.88       16.14      8.54 o 
   1  -7   9       13.77       19.74      5.89 o 
  -6  -6   9       10.59        7.73      7.92 o 
  -5  -6   9        0.81       -6.33      5.59 o 
  -4  -6   9       17.92        9.90      7.58 o 
  -3  -6   9       17.70       25.58      8.41 o 
  -2  -6   9       21.39        8.88      7.05 o 
  -1  -6   9       25.91       23.50      7.70 o 
   0  -6   9       10.79        1.96      6.77 o 
   1  -6   9        2.41        1.42      4.94 o 
   2  -6   9        1.28       -0.13      4.70 o 
   3  -6   9        0.00       -5.54      3.69 o 
  -6  -5   9        4.70       -4.81      6.86 o 
  -5  -5   9        7.56        9.19      6.64 o 
  -4  -5   9        0.11        1.21      5.74 o 
  -3  -5   9       25.03       13.60      6.61 o 
  -2  -5   9      310.26      310.52     17.82 o 
  -1  -5   9      163.21      183.48     13.63 o 
   0  -5   9        2.15       -5.22      6.27 o 
   1  -5   9        9.29        2.61      5.65 o 
   2  -5   9        3.92       -1.30      3.57 o 
   3  -5   9        5.04        2.80      3.77 o 
   4  -5   9        0.35       -5.69      3.79 o 
  -6  -4   9       17.33       11.83      8.82 o 
  -5  -4   9        1.37       -0.43      5.56 o 
  -4  -4   9       17.62       17.54      7.45 o 
  -3  -4   9        2.59       -3.01      4.84 o 
  -2  -4   9       77.99       77.05     11.15 o 
  -1  -4   9      239.54      255.44     15.58 o 
   0  -4   9       60.71       67.37     10.37 o 
   1  -4   9        1.65        1.00      2.91 o 
   2  -4   9        0.25       -0.14      2.84 o 
   3  -4   9      143.58      154.27      6.74 o 
   4  -4   9        7.98        9.18      3.94 o 
   5  -4   9        3.40        1.78      4.70 o 
  -7  -3   9        6.15        6.43      7.73 o 
  -6  -3   9       14.59       19.59      8.44 o 
  -5  -3   9       33.39       39.18      8.75 o 
  -4  -3   9        0.28       -4.35      4.22 o 
  -3  -3   9      148.30      163.83     12.67 o 
  -2  -3   9        0.61       -5.50      4.94 o 
  -1  -3   9      709.43      742.11     27.75 o 
   0  -3   9        0.49       -4.87      4.28 o 
   1  -3   9      118.81      121.31      5.29 o 
   2  -3   9       34.17       38.03      7.22 o 
   3  -3   9        2.84       -0.06      2.71 o 
   4  -3   9        1.14       -2.74      3.09 o 
   5  -3   9        7.08        4.08      4.37 o 
   6  -3   9       10.47       24.25      8.38 o 
  -7  -2   9       25.15       36.11     10.71 o 
  -6  -2   9       16.61       12.98      7.85 o 
  -5  -2   9        8.02        4.63      6.74 o 
  -4  -2   9       61.43       72.65     10.87 o 
  -3  -2   9      124.59      106.11     10.18 o 
  -2  -2   9       39.79       45.96     10.71 o 
  -1  -2   9      494.37      527.28     22.07 o 
   0  -2   9      142.89      139.74     11.24 o 
   1  -2   9       83.78       90.13      8.54 o 
   2  -2   9        0.91       -3.09      3.06 o 
   3  -2   9        0.51       -4.36      2.91 o 
   4  -2   9        0.55        0.62      4.14 o 
   5  -2   9        1.46       -4.59      3.06 o 
   6  -2   9        1.98       -5.84      5.62 o 
  -7  -1   9       10.83        4.94      7.64 o 
  -6  -1   9        0.38       -0.84      6.71 o 
  -5  -1   9       15.41       19.74      8.51 o 
  -4  -1   9        2.07       -3.20      5.87 o 
  -3  -1   9      584.51      576.94     30.70 o 
  -2  -1   9       43.24       47.72      5.74 o 
  -1  -1   9       95.88       82.42      5.37 o 
   0  -1   9       26.55       35.21      4.59 o 
   1  -1   9        0.94       -0.43      3.62 o 
   2  -1   9        6.50       -0.44      3.18 o 
   3  -1   9        2.50        0.17      3.13 o 
   4  -1   9        2.26        1.90      3.61 o 
   5  -1   9        0.79       -4.99      3.53 o 
   6  -1   9       19.93       21.11      7.48 o 
   7  -1   9       12.88       22.94      8.26 o 
  -7   0   9       16.60        7.11      8.82 o 
  -6   0   9        0.01       -8.94      5.96 o 
  -5   0   9       13.81        2.79      6.15 o 
  -4   0   9       84.73       92.14     11.46 o 
  -3   0   9       27.47       24.92      5.02 o 
  -2   0   9      112.72      105.16      6.21 o 
  -1   0   9       41.73       39.25      4.68 o 
   0   0   9        0.29        0.35      2.82 o 
   1   0   9        0.62       -1.66      2.05 o 
   2   0   9       26.36       37.49      7.11 o 
   3   0   9        7.30       10.03      4.92 o 
   4   0   9       70.92       85.90      6.99 o 
   5   0   9       25.03       33.96      7.92 o 
   6   0   9       11.98       16.86      6.89 o 
   7   0   9        1.06       -1.02      5.77 o 
  -6   1   9        8.10        3.94      7.33 o 
  -5   1   9       49.41       52.10      6.78 o 
  -4   1   9       16.57       12.33      4.40 o 
  -3   1   9      162.79      153.44      7.66 o 
  -2   1   9      180.34      176.71      7.76 o 
  -1   1   9        0.34       -3.82      2.55 o 
   0   1   9       38.56       46.88     10.79 o 
   1   1   9       65.26       65.21      4.10 o 
   2   1   9      391.38      413.27      9.29 o 
   3   1   9        3.50       -2.45      2.34 o 
   4   1   9        0.32       -2.22      3.00 o 
   5   1   9       24.58       35.17      7.45 o 
   6   1   9        2.70       -2.20      5.00 o 
   7   1   9        0.02       -7.22      4.81 o 
   8   1   9        0.44       -2.64      7.05 o 
  -6   2   9        3.10       -5.46      5.12 o 
  -5   2   9        0.01       -7.96      5.31 o 
  -4   2   9        7.75       -1.11      3.68 o 
  -3   2   9        1.06        1.54      4.36 o 
  -2   2   9        4.26       -1.32      3.33 o 
  -1   2   9      135.71      128.35      6.38 o 
   0   2   9      188.03      187.99      7.58 o 
   1   2   9        0.06        0.55      2.25 o 
   2   2   9       81.10       83.16      4.29 o 
   3   2   9       70.34       69.28      4.05 o 
   4   2   9       35.73       49.79      5.90 o 
   5   2   9        2.60        0.50      5.40 o 
   6   2   9        2.09       -1.96      5.68 o 
   7   2   9        1.07       -4.50      4.78 o 
   8   2   9        1.53       -4.78      6.15 o 
  -5   3   9       96.51       95.78     12.20 o 
  -4   3   9        5.10       -5.15      4.97 o 
  -3   3   9        0.47       -5.37      4.72 o 
  -2   3   9      101.07       82.52      9.56 o 
  -1   3   9       21.63       19.25      6.05 o 
   0   3   9       47.99       59.05      5.64 o 
   1   3   9       80.57       72.87      4.16 o 
   2   3   9      211.33      215.91      6.65 o 
   3   3   9      132.18      127.81      5.30 o 
   4   3   9        6.72        8.35      5.09 o 
   5   3   9        9.24       13.13      6.18 o 
   6   3   9       32.38       35.92      8.29 o 
   7   3   9       15.87       19.34      7.92 o 
   8   3   9       11.93        9.28      6.95 o 
  -5   4   9       25.56       14.87      7.82 o 
  -4   4   9        3.63        4.53      5.46 o 
  -3   4   9      173.81      162.34     11.83 o 
  -2   4   9       16.32       24.93      7.51 o 
  -1   4   9       12.48       12.57      5.50 o 
   0   4   9       91.73       82.21      8.20 o 
   1   4   9       76.76       83.93      6.65 o 
   2   4   9      575.32      607.38     15.10 o 
   3   4   9       11.94       12.92      3.07 o 
   4   4   9        4.28        2.07      3.63 o 
   5   4   9       66.99       81.09     10.65 o 
   6   4   9       73.04      118.03     13.50 o 
   7   4   9        3.81       -2.05      5.40 o 
   8   4   9       49.05       54.02     10.68 o 
  -4   5   9        7.89        5.74      6.33 o 
  -3   5   9        0.18        1.43      5.37 o 
  -2   5   9       12.07       12.01      5.90 o 
  -1   5   9       34.10       29.83      7.89 o 
   0   5   9       34.48       33.47      7.67 o 
   1   5   9        7.06        6.32      3.50 o 
   2   5   9      161.43      144.58      7.35 o 
   3   5   9      124.94      117.37      7.14 o 
   4   5   9      285.85      277.57     10.29 o 
   5   5   9       39.79       34.24      8.48 o 
   6   5   9       24.00       20.27      7.64 o 
   7   5   9        0.37       -5.06      5.93 o 
   8   5   9        0.67       -9.90      6.77 o 
  -4   6   9       10.48        4.59      6.64 o 
  -3   6   9        7.11       14.53      7.20 o 
  -2   6   9        1.68       -7.50      5.00 o 
  -1   6   9       37.02       29.77      8.13 o 
   0   6   9       40.83       51.35      9.44 o 
   1   6   9       54.86       64.08      6.58 o 
   2   6   9       48.50       49.00      5.92 o 
   3   6   9       30.05       29.24      5.35 o 
   4   6   9       74.60       83.71     16.75 o 
   5   6   9        0.14       -1.58      5.99 o 
   6   6   9       31.83       32.91      9.25 o 
   7   6   9        0.04       -4.35      5.84 o 
   8   6   9        1.07       -5.06      7.23 o 
  -3   7   9        0.55        2.17      7.79 o 
  -2   7   9       15.28       11.30      7.48 o 
  -1   7   9       13.06       13.44      6.55 o 
   0   7   9       36.94       42.04      8.51 o 
   1   7   9       19.02       19.73      4.80 o 
   2   7   9       31.87       31.08      5.61 o 
   3   7   9       24.57       22.37      5.06 o 
   4   7   9        4.94        2.74      4.29 o 
   5   7   9        8.21       -1.68      5.34 o 
   6   7   9       12.07        9.72      6.46 o 
   7   7   9       12.51        7.98      6.92 o 
  -1   8   9       13.17       17.35      8.91 o 
   0   8   9        2.17       -6.99      6.58 o 
   1   8   9        8.89       10.71      7.47 o 
   2   8   9      184.92      188.55      9.42 o 
   3   8   9        2.20       -0.94      4.34 o 
   4   8   9        0.38       -3.59      3.81 o 
   5   8   9        1.09       -6.67      5.28 o 
   6   8   9        5.48       -2.02      6.71 o 
   7   8   9        1.75       -6.36      6.95 o 
   0   9   9       43.06       57.74     11.58 o 
   1   9   9       32.11       41.92      7.19 o 
   2   9   9        4.95       -4.96      4.63 o 
   3   9   9       16.20       23.70      5.97 o 
   4   9   9        2.56       -4.87      4.46 o 
   5   9   9        4.32        5.18      6.92 o 
   6   9   9        4.18        3.69      7.23 o 
  -2  -7  10       14.19        3.35      6.99 o 
  -1  -7  10       11.55       12.36      8.54 o 
  -4  -6  10        1.94        0.78      6.58 o 
  -3  -6  10       13.97       13.10      7.73 o 
  -2  -6  10        0.58       -5.09      5.99 o 
  -1  -6  10        3.61        0.96      6.99 o 
   0  -6  10       91.34      104.41     11.77 o 
   1  -6  10        8.54       12.42      8.41 o 
   2  -6  10        1.96        1.73      4.53 o 
  -5  -5  10        3.72        3.63      7.64 o 
  -4  -5  10       44.20       49.95     10.96 o 
  -3  -5  10        7.88       14.44      7.89 o 
  -2  -5  10        3.93       -0.28      5.37 o 
  -1  -5  10        1.92        2.02      6.40 o 
   0  -5  10       90.90       95.00     12.70 o 
   1  -5  10       78.18      111.39     14.34 o 
   2  -5  10       15.75       26.31      5.03 o 
   3  -5  10        2.27        3.36      4.02 o 
  -6  -4  10        4.35        7.42      7.98 o 
  -5  -4  10       27.18       25.58      9.00 o 
  -4  -4  10        8.41        4.91      6.52 o 
  -3  -4  10        1.70       -1.80      5.93 o 
  -2  -4  10        2.36       -4.25      4.78 o 
  -1  -4  10       26.54       39.46      9.16 o 
   0  -4  10       19.27       15.40      6.74 o 
   1  -4  10       67.98       64.73     11.52 o 
   2  -4  10        9.76       10.87      4.25 o 
   3  -4  10       45.80       47.93     10.15 o 
   4  -4  10       14.89       18.35      5.12 o 
  -6  -3  10       31.49       32.41     10.71 o 
  -5  -3  10       68.14      100.40     14.34 o 
  -4  -3  10        9.86       -3.85      6.21 o 
  -3  -3  10        0.93        1.24      5.18 o 
  -2  -3  10        0.48       -0.03      5.06 o 
  -1  -3  10       42.20       52.19      9.69 o 
   0  -3  10       68.79       49.86      9.38 o 
   1  -3  10      105.82       95.65     10.15 o 
   2  -3  10       49.76       67.52      7.15 o 
   3  -3  10        0.09       -3.24      6.55 o 
   4  -3  10        0.12       -5.78      3.85 o 
   5  -3  10        0.11       -6.06      4.04 o 
  -6  -2  10       17.96       25.46      9.62 o 
  -5  -2  10        3.81        8.10      7.89 o 
  -4  -2  10       26.50       30.05      8.32 o 
  -3  -2  10        8.60        4.44      3.88 o 
  -2  -2  10       47.10       55.42      9.56 o 
  -1  -2  10      378.31      387.70     19.22 o 
   0  -2  10       20.20       12.48      7.05 o 
   1  -2  10       12.20        8.04      5.53 o 
   2  -2  10       10.58       14.76      4.41 o 
   3  -2  10        0.26       -4.82      4.32 o 
   4  -2  10        2.89        0.14      4.10 o 
   5  -2  10        0.76       -4.82      5.28 o 
   6  -2  10        0.03       -0.65      6.49 o 
  -6  -1  10        0.04       -6.05      6.71 o 
  -5  -1  10       12.16        6.64      7.54 o 
  -4  -1  10        1.13        1.61      4.31 o 
  -3  -1  10        5.27        8.30      4.98 o 
  -2  -1  10      252.65      256.64     20.33 o 
  -1  -1  10        3.93        3.26      3.45 o 
   0  -1  10      106.67      119.87     10.56 o 
   1  -1  10        9.34        4.13      5.59 o 
   2  -1  10        0.01       -3.98      3.11 o 
   3  -1  10       26.37       36.40      6.74 o 
   4  -1  10       15.06       17.13      5.18 o 
   5  -1  10        0.18       -5.60      3.97 o 
   6  -1  10       19.90       23.50      7.95 o 
  -6   0  10        2.44        4.47      7.51 o 
  -5   0  10        3.07        8.66      5.06 o 
  -4   0  10        0.26       -3.06      3.82 o 
  -3   0  10      294.21      257.45     10.16 o 
  -2   0  10        2.07       -4.48      2.98 o 
  -1   0  10       21.31       18.70      4.22 o 
   0   0  10        0.05       -3.87      2.58 o 
   1   0  10       18.34       18.07      6.33 o 
   2   0  10       25.25       27.69      8.26 o 
   3   0  10       33.84       33.37      5.32 o 
   4   0  10       72.32       93.56     12.37 o 
   5   0  10        5.02       -0.85      4.03 o 
   6   0  10        1.07        1.55      5.96 o 
   7   0  10        0.24       -1.58      6.30 o 
  -6   1  10       24.72       29.83      9.62 o 
  -5   1  10       94.24      104.01      8.95 o 
  -4   1  10        2.86        1.52      4.30 o 
  -3   1  10        8.38        2.64      4.12 o 
  -2   1  10       13.10        2.48      3.35 o 
  -1   1  10       19.40       22.28      7.84 o 
   0   1  10       25.08       21.46      4.17 o 
   1   1  10       52.73       53.20      5.48 o 
   2   1  10       16.78       17.97      3.29 o 
   3   1  10       25.11       24.47      5.08 o 
   4   1  10      123.42      124.10      7.23 o 
   5   1  10       13.01       12.79      6.74 o 
   6   1  10        5.64       -0.75      5.43 o 
   7   1  10        1.76        2.45      6.18 o 
  -5   2  10        7.68        5.25      7.33 o 
  -4   2  10       37.37       33.28      8.01 o 
  -3   2  10      117.60      108.01      9.69 o 
  -2   2  10       32.32       23.47      4.51 o 
  -1   2  10        9.08       -0.32      3.48 o 
   0   2  10      163.61      143.96      7.20 o 
   1   2  10      170.11      158.32      7.38 o 
   2   2  10       18.43       15.06      3.45 o 
   3   2  10       50.27       56.01      7.85 o 
   4   2  10       40.36       53.70      6.54 o 
   5   2  10       38.96       51.88      9.72 o 
   6   2  10        0.78       -2.70      6.02 o 
   7   2  10        3.97        2.86      6.92 o 
  -5   3  10       16.25       15.46      7.39 o 
  -4   3  10        5.57       -0.47      6.24 o 
  -3   3  10       57.01       43.09      8.16 o 
  -2   3  10        1.45       -4.50      5.03 o 
  -1   3  10      139.58      119.43      9.66 o 
   0   3  10        2.20        1.43      5.03 o 
   1   3  10        9.33        5.38      3.58 o 
   2   3  10        1.85        1.15      3.14 o 
   3   3  10      203.28      173.40      6.41 o 
   4   3  10      188.18      194.83      8.77 o 
   5   3  10       13.58       14.28      7.26 o 
   6   3  10        1.51        8.48      6.49 o 
   7   3  10       13.13       20.49      8.26 o 
  -4   4  10        3.23        2.05      5.65 o 
  -3   4  10        6.03       -0.28      6.21 o 
  -2   4  10        8.39       -3.17      5.46 o 
  -1   4  10        0.63       -1.30      4.47 o 
   0   4  10        0.08       -6.52      4.69 o 
   1   4  10       24.35       19.19      6.15 o 
   2   4  10       11.54       11.83      4.10 o 
   3   4  10        3.69        5.98      3.88 o 
   4   4  10       74.10       95.18      7.72 o 
   5   4  10        1.09       -5.28      5.40 o 
   6   4  10       34.98       41.94     10.15 o 
   7   4  10       15.03       21.14      8.72 o 
  -4   5  10        0.09       -8.48      5.65 o 
  -3   5  10        0.02       -8.29      5.56 o 
  -2   5  10       49.86       64.48     10.21 o 
  -1   5  10        5.00       -6.77      5.00 o 
   0   5  10        7.17        1.71      5.84 o 
   1   5  10       76.09       84.57     10.52 o 
   2   5  10        6.16       12.27      3.93 o 
   3   5  10        0.22       -2.09      3.63 o 
   4   5  10       12.36        8.55      4.25 o 
   5   5  10       27.10       32.07      9.31 o 
   6   5  10       35.88       33.22      9.53 o 
   7   5  10        3.08       -8.66      5.77 o 
  -3   6  10       32.87       36.54      9.19 o 
  -2   6  10        2.10       -3.32      6.58 o 
  -1   6  10        0.25       -7.50      5.00 o 
   0   6  10       23.67       25.71      7.73 o 
   1   6  10       12.68       12.95      6.83 o 
   2   6  10       18.16       18.74      4.63 o 
   3   6  10      114.70      105.59      6.92 o 
   4   6  10       65.29       61.01      6.95 o 
   5   6  10       37.39       26.67      8.41 o 
   6   6  10        5.58        0.00      6.61 o 
   7   6  10        3.65       -1.24      6.74 o 
  -2   7  10        0.41        1.68      7.08 o 
  -1   7  10       15.47       16.14      7.20 o 
   0   7  10        0.73       -1.89      6.02 o 
   1   7  10        0.24       -8.26      6.12 o 
   2   7  10        1.85       -4.13      3.56 o 
   3   7  10       15.94       20.04     10.51 o 
   4   7  10      100.46      110.16      9.03 o 
   5   7  10        2.77       -5.62      5.40 o 
   6   7  10        1.00        0.37      6.18 o 
   7   7  10        1.59       -5.87      6.36 o 
   0   8  10       39.46       54.86     10.59 o 
   1   8  10       16.01       12.23      8.04 o 
   2   8  10      104.77      119.13     16.16 o 
   3   8  10       18.29       26.15      6.21 o 
   4   8  10        1.19       -6.68      4.46 o 
   5   8  10        1.48       -8.85      5.90 o 
   6   8  10        2.00       -5.25      6.92 o 
   2   9  10       16.91       17.07      6.20 o 
   3   9  10        0.08       -4.43      5.00 o 
   4   9  10        0.10       -2.51      7.79 o 
  -3  -5  11       20.70       22.94      9.10 o 
  -2  -5  11       39.51       38.99     10.83 o 
  -1  -5  11        0.63       -0.78      6.24 o 
   0  -5  11        2.57        2.02      7.45 o 
   1  -5  11        0.10        6.24      7.61 o 
   2  -5  11       14.15       11.36      9.07 o 
  -4  -4  11       17.42       21.51      8.85 o 
  -3  -4  11       45.48       40.08      9.97 o 
  -2  -4  11        0.04        4.91      6.30 o 
  -1  -4  11        7.33        9.97      6.92 o 
   0  -4  11        1.34        1.74      6.99 o 
   1  -4  11       16.07       29.21      9.31 o 
   2  -4  11       13.74        8.69      7.58 o 
   3  -4  11       27.73       29.23      6.58 o 
  -5  -3  11       21.20       33.03     10.74 o 
  -4  -3  11       13.40        9.72      8.23 o 
  -3  -3  11        2.12       -4.19      6.21 o 
  -2  -3  11       43.85       40.70      9.25 o 
  -1  -3  11        7.52       15.06      7.48 o 
   0  -3  11        7.09       13.01      7.11 o 
   1  -3  11      238.29      223.47     15.49 o 
   2  -3  11       30.18       26.73      8.97 o 
   3  -3  11        0.90       -3.68      4.13 o 
   4  -3  11        0.32        0.06      4.62 o 
  -5  -2  11        8.61       -0.09      6.99 o 
  -4  -2  11        5.40        9.71      4.88 o 
  -3  -2  11        1.96        3.88      5.59 o 
  -2  -2  11       32.34       31.51      8.60 o 
  -1  -2  11        6.13       13.16      6.67 o 
   0  -2  11       34.82       39.37      9.62 o 
   1  -2  11       10.67        3.60      5.81 o 
   2  -2  11        0.49        0.96      5.87 o 
   3  -2  11        0.44       -1.26      3.96 o 
   4  -2  11        0.72       -3.81      3.98 o 
   5  -2  11       12.95       12.40      5.63 o 
  -5  -1  11        1.22       -2.03      4.46 o 
  -4  -1  11       15.50       13.18      4.77 o 
  -3  -1  11       13.70       16.89      4.97 o 
  -2  -1  11        6.92        0.84      5.53 o 
  -1  -1  11      436.78      386.61     19.43 o 
   0  -1  11       15.99       24.15      8.04 o 
   1  -1  11       38.42       41.45      9.90 o 
   2  -1  11        0.68       -6.99      5.43 o 
   3  -1  11        0.00       -4.09      3.41 o 
   4  -1  11        0.01       -5.77      3.85 o 
   5  -1  11       23.03       25.24     14.58 o 
  -5   0  11        3.10        4.10      5.29 o 
  -4   0  11       45.43       60.46      7.33 o 
  -3   0  11       53.37       49.64     14.05 o 
  -2   0  11        2.42        0.55      3.42 o 
  -1   0  11       11.18       17.20      8.65 o 
   0   0  11        7.51        3.48      5.12 o 
   1   0  11        0.00       -3.57      5.74 o 
   2   0  11       10.97        4.32      6.36 o 
   3   0  11       43.85       46.17      6.48 o 
   4   0  11        2.78       -0.57      4.25 o 
   5   0  11        5.23       12.69      5.12 o 
   6   0  11       40.74       64.11     11.30 o 
  -5   1  11       94.69      113.63     13.63 o 
  -4   1  11        6.04        4.11      4.76 o 
  -3   1  11        4.68        2.52      3.62 o 
  -2   1  11       66.31       59.96      6.53 o 
  -1   1  11       29.82       33.75      6.57 o 
   0   1  11       34.27       28.71      5.21 o 
   1   1  11        9.93        3.38      3.81 o 
   2   1  11       18.55       13.23      6.58 o 
   3   1  11       25.37       24.31      5.40 o 
   4   1  11       12.41        3.84      4.50 o 
   5   1  11       26.92       30.47      6.13 o 
   6   1  11        2.92       -0.12      5.99 o 
  -4   2  11        5.91        1.37      5.93 o 
  -3   2  11       32.98       26.20      7.02 o 
  -2   2  11       35.58       36.60      7.95 o 
  -1   2  11       64.76       72.94      6.90 o 
   0   2  11        9.26        7.01      3.90 o 
   1   2  11       18.96       17.17      4.40 o 
   2   2  11        0.06       -3.12      3.06 o 
   3   2  11        9.58       10.09      4.61 o 
   4   2  11        1.12        3.89      4.21 o 
   5   2  11       59.72       59.58     10.65 o 
   6   2  11        9.45       16.76      7.82 o 
  -4   3  11       26.86       31.14      8.72 o 
  -3   3  11        1.09       -3.66      5.65 o 
  -2   3  11        4.88       -4.53      4.75 o 
  -1   3  11       39.94       41.38      8.54 o 
   0   3  11        0.32       -5.00      4.69 o 
   1   3  11        2.19        4.63      4.91 o 
   2   3  11        0.80       -3.76      4.38 o 
   3   3  11       20.16       26.42      4.10 o 
   4   3  11        3.14        0.29      4.09 o 
   5   3  11       25.34       16.83      7.26 o 
   6   3  11       23.19       20.12      8.20 o 
   7   3  11        0.70       -6.05      6.21 o 
  -3   4  11        3.05        2.61      6.08 o 
  -2   4  11        2.33        4.16      6.02 o 
  -1   4  11        6.45       -4.16      5.09 o 
   0   4  11       30.83       32.32      7.76 o 
   1   4  11        0.14       -3.73      4.72 o 
   2   4  11       25.67       25.77      7.02 o 
   3   4  11       42.51       51.22      6.64 o 
   4   4  11       12.96        6.45      4.03 o 
   5   4  11        0.35       -1.12      6.61 o 
   6   4  11        9.53        2.30      7.11 o 
   7   4  11        5.71       -2.24      6.64 o 
  -3   5  11        2.68       -1.40      6.74 o 
  -2   5  11       39.25       35.58      8.60 o 
  -1   5  11       46.07       64.14     10.90 o 
   0   5  11        8.89        7.30      6.27 o 
   1   5  11        0.24       -6.05      5.62 o 
   2   5  11        1.41        5.59      6.24 o 
   3   5  11        0.75        2.18      4.01 o 
   4   5  11        0.05       -0.86      3.88 o 
   5   5  11       30.62       26.64      9.69 o 
   6   5  11       57.30       60.82     12.11 o 
  -2   6  11       12.90        6.12      7.17 o 
  -1   6  11        1.00       -8.20      5.46 o 
   0   6  11        4.88       -4.87      5.28 o 
   1   6  11       27.00       22.60      7.39 o 
   2   6  11       10.38        5.22      6.46 o 
   3   6  11        4.54       -3.72      3.77 o 
   4   6  11       14.25       10.48      4.90 o 
   5   6  11       22.55       30.73     10.24 o 
   6   6  11       43.59       53.80     11.33 o 
   0   7  11        6.84        8.35      8.13 o 
   1   7  11       16.99       21.05      8.38 o 
   2   7  11       16.34       20.09      8.44 o 
   3   7  11        9.94       14.98      5.34 o 
   4   7  11      168.73      182.20     15.52 o 
   5   7  11        2.37        6.05      7.20 o 
   2   8  11        4.04       -8.41      6.95 o 
   3   8  11        1.62        2.83      6.77 o 
   4   8  11        0.57       -3.64      4.86 o 
  -2  -4  12        6.16        3.01      7.45 o 
  -1  -4  12        1.96        5.34      6.74 o 
   0  -4  12       15.80       19.16      8.41 o 
   1  -4  12        0.24        2.95      6.74 o 
  -3  -3  12        0.06       -3.04      5.96 o 
  -2  -3  12       20.29       17.88      8.20 o 
  -1  -3  12        2.71        4.81      6.33 o 
   0  -3  12       69.24       95.87     13.91 o 
   1  -3  12       30.82       23.22      9.22 o 
   2  -3  12       13.04       14.09      8.94 o 
   3  -3  12        1.22        0.40      7.61 o 
  -4  -2  12        0.01       -7.95      6.80 o 
  -3  -2  12        0.19       -6.80      6.05 o 
  -2  -2  12        3.02       -1.33      6.30 o 
  -1  -2  12        0.17        5.90      7.17 o 
   0  -2  12       15.74       18.01      8.66 o 
   1  -2  12      167.22      183.20     14.84 o 
   2  -2  12        2.39       -2.27      6.99 o 
   3  -2  12        0.41        1.09      6.24 o 
   4  -2  12        1.91        4.19      5.47 o 
  -4  -1  12        5.66        2.49      5.29 o 
  -3  -1  12        0.25        2.27      6.74 o 
  -2  -1  12       44.58       67.52     11.83 o 
  -1  -1  12       52.62       73.58     11.74 o 
   0  -1  12       19.65       23.04      8.16 o 
   1  -1  12        1.49       -7.58      5.53 o 
   2  -1  12        6.67       -0.19      6.99 o 
   3  -1  12        0.29       -7.82      5.65 o 
   4  -1  12        3.04        3.68      5.24 o 
  -4   0  12       20.84       27.55      6.41 o 
  -3   0  12       57.74       72.38      7.58 o 
  -2   0  12       19.77       22.57      5.27 o 
  -1   0  12       33.64       31.20      8.82 o 
   0   0  12       65.85       73.55     11.42 o 
   1   0  12       14.81       21.61      7.92 o 
   2   0  12        0.28       -6.95      6.02 o 
   3   0  12        2.26        3.20      6.05 o 
   4   0  12       11.23        8.71      5.09 o 
   5   0  12        2.29        1.34      4.77 o 
  -3   1  12        0.81        0.09      4.44 o 
  -2   1  12       22.49       15.74      7.73 o 
  -1   1  12        8.92       16.96      4.75 o 
   0   1  12       21.55       12.95      6.99 o 
   1   1  12        1.53       -4.25      5.77 o 
   2   1  12       32.55       41.10      9.50 o 
   3   1  12        7.12        1.43      6.05 o 
   4   1  12        1.24        1.71      4.52 o 
   5   1  12        4.94        2.57      4.76 o 
  -3   2  12        6.69        7.30      5.87 o 
  -2   2  12       31.18       31.42      8.07 o 
  -1   2  12        0.01       -5.46      5.43 o 
   0   2  12       11.48        8.43      4.30 o 
   1   2  12       12.21       10.82      4.64 o 
   2   2  12        7.04       -1.55      5.74 o 
   3   2  12       12.80        5.99      7.39 o 
   4   2  12        5.17       -1.92      4.18 o 
   5   2  12        0.92       -5.87      6.02 o 
  -3   3  12        2.07       -2.86      6.46 o 
  -2   3  12       20.80       20.09      7.89 o 
  -1   3  12        1.45       -3.35      5.46 o 
   0   3  12        0.82       -3.69      5.53 o 
   1   3  12        0.01       -2.67      5.53 o 
   2   3  12       24.08       31.67      7.45 o 
   4   3  12        0.21       -3.56      4.14 o 
   5   3  12        2.39       12.42      6.95 o 
   6   3  12        5.08       -2.39      6.58 o 
  -2   4  12        5.90        3.14      6.30 o 
  -1   4  12        4.85       -0.87      5.96 o 
   0   4  12       44.29       50.98     10.09 o 
   1   4  12       22.52       22.48      7.82 o 
   2   4  12        1.30        2.70      5.31 o 
   3   4  12        7.04        8.75      6.21 o 
   4   4  12        1.82       -1.91      4.50 o 
   5   4  12        1.63       -2.17      6.27 o 
  -1   5  12       44.21       46.72      9.72 o 
   0   5  12        2.17       -5.00      6.43 o 
   1   5  12        3.03        0.99      6.43 o 
   2   5  12        1.55        6.36      6.80 o 
   3   5  12        9.57        6.12      6.18 o 
   4   5  12        1.67       -0.91      4.18 o 
   5   5  12       27.05       52.75     11.67 o 
   0   6  12        0.02      -10.11      6.74 o 
   1   6  12       32.81       46.07      9.66 o 
   2   6  12        1.13        0.37      7.02 o 
   3   6  12       17.01       17.88      7.36 o 
   4   6  12       11.47       13.50     11.10 o 
   5   6  12        0.08       -5.25      7.26 o 
   2   7  12       15.37       14.44      8.54 o 
   3   7  12       11.42       13.57      7.23 o 
  -1  -2  13        0.98        6.18      8.01 o 
   0  -2  13        0.27        3.54      7.36 o 
   1  -2  13       18.03       22.26      8.38 o 
  -2  -1  13       25.04       37.04     10.15 o 
  -1  -1  13        9.85       11.46      7.98 o 
   0  -1  13       38.55       24.03      8.01 o 
   1  -1  13       54.84       54.61     11.46 o 
   2  -1  13        2.27       -0.62      7.30 o 
  -2   0  13       12.61       15.49      8.60 o 
  -1   0  13        1.04       -2.27      6.67 o 
   0   0  13       14.20       21.67      8.23 o 
   1   0  13        4.31        9.41      8.10 o 
   2   0  13       20.12       19.74      8.97 o 
   3   0  13        0.86        3.94      7.14 o 
  -2   1  13        0.17        1.21      6.67 o 
  -1   1  13       14.03       21.17      8.29 o 
   0   1  13       18.83       44.46      9.72 o 
   1   1  13        0.09       -1.61      6.83 o 
   2   1  13        1.17        0.47      7.14 o 
   3   1  13        7.38       -1.89      7.85 o 
   4   1  13        0.09       -3.63      6.80 o 
  -2   2  13       17.30       30.15      9.00 o 
  -1   2  13        0.35       -4.13      5.53 o 
   0   2  13        9.71        6.52      6.64 o 
   2   2  13        0.18       -2.14      6.36 o 
   3   2  13        0.00       -0.71      6.61 o 
   4   2  13        1.93       -0.96      6.86 o 
  -1   3  13       14.25       -2.73      6.92 o 
   0   3  13        0.93       -8.63      5.96 o 
   1   3  13        9.32        6.52      6.74 o 
   0   4  13        5.77       -5.18      6.49 o 
   1   4  13       59.26       66.00     10.15 o 
   2   4  13        0.39       -1.68      6.02 o 
   3   4  13        0.24        4.22      6.08 o 
   1   5  13        0.97        8.29      6.61 o 
   2   5  13        2.66        0.09      6.83 o 
   3   5  13       20.57       31.23      8.69 o 
                                                 
